# Supplementary material for: Pesticide Research on Environmental and Human Exposure and Risks in Sub-Saharan Africa: A Systematic Literature Review
Source: Int J Environ Res Public Health. 2021 Dec 27;19(1):259. doi: 10.3390/ijerph19010259 (PMC8750985; doi:10.3390/ijerph19010259)
Supplement: Supplementary file 1 [file ijerph-19-00259-s001.zip]

Archive with 3 entries (2 files):
- ijerph-1469778-supplementary/
- ijerph-1469778-supplementary/SI - Table S2 - literature data base 469 study site.xlsx
- ijerph-1469778-supplementary/SI information.pdf
