# Supplementary material for: Pesticide Research on Environmental and Human Exposure and Risks in Sub-Saharan Africa: A Systematic Literature Review
Source: Int J Environ Res Public Health. 2021 Dec 27;19(1):259. doi: 10.3390/ijerph19010259 (PMC8750985; doi:10.3390/ijerph19010259)
Supplement: Supplementary file 1 [file ijerph-19-00259-s001.zip › ijerph-1469778-supplementary/SI - Table S2 - literature data base 469 study site.xlsx]

## Sheet: legend
y	GPS coordiantes representing the main study site
x	GPS coordiantes representing the main study site
id_d	Articles which have more then one study site
id	Id of individual study sites (1 to 469)
title	Title of article
author_first	Frist author of article
corsponding_author	Coresponding author of article
corsponding_email	Coresponding author email adress
coresponding_uni	Coresponding author university
coresponding_country	Coresponding author country
coresponding_africa	Coresponding author country in Africa
year_publication	Year of publication
year_last_sample_collected	Year when samples were collected
country	Country were data was collected
pesticide_notspecified	Pesticides - not specified in paper
ocp	Pesticides - Organochlorine pesticides (OCP)
ddt	Pesticides - OCP - DDT
cup	Pesticides - Current used pesticides (CUP)
herbicide	Pesticides - CUP - herbicides
insecticides	Pesticides - CUP - insecticides
fungicides	Pesticides - CUP - fungicides
organophosphates	Pesticides - CUP - organophosphates
pyrethriods	Pesticides - CUP - pyrethroids
other insecticides	Pesticides - CUP - other insecticides
human subjects	Human subject - any studied
study design	Human subject - study design
study population	Human subject - study population
gender	Human subject - gender
age group	Human subject - age group
sample size	Human subject - sample size
intervention	Human subject - intervention conducted
kap_training	Human subject - Training assessed
kap_qualitative_data	Human subject - Knowledge, attitude and practice
exposure_que	Human subject - Exposure - questionniare
exp_alg	Human subject - Exposure - algorithm
exposure_bio	Human subject - Exposure - (bio)marker measured
exposure_urine	Human subject - Exposure - urine samples
exposure_blood	Human subject - Exposure - blood samples
exposure_milk	Human subject - Exposure - breast milk
exposure_wristband	Human subject - Exposure - wristbands
exposure_other	Human subject - Exposure - other exposure markers
health_outcome	Human health outcomes - any human health outcome assessed
health_outcome_gr	Human health outcomes - categories
health_outcome_diagnosis	Human health outcomes - diagnosis method
health_outcome_regression	Human health outcomes - regression model applied (dose-response investigated) positive - significant dose-response towards worse health outcome for at least one pesticide negative - no significant dose-response towards worse health outcome no - no regression model between pesticides and health outcomes model - model-based health risk assessment
health risk assessment	Human health outcomes - model-based risk assessment - exposure pathway assessed
health_outcome_positive	Human health outcomes - model-based risk assessment - outcome assessment yes - above health risk threshold for at least one pesticide no - below health risk threshold
env_risk_assessment	Envrironmental samples - risk assessment
env_risk_positive	Envrironmental samples - risk assessment - outcome assessment yes - above environmental risk threshold for at least one pesticide no - below health risk threshold
env_water_drink	Envrironmental samples - drinking water samples collected
env_water	Envrironmental samples - water samples collected
env_sediment	Envrironmental samples - sediment samples collected
env_air	Envrironmental samples - air samples collected
env_dust	Envrironmental samples - dust samples collected
env_soil	Envrironmental samples - soil samples collected
env_aquatic_species	Envrironmental samples - aquatic species samples collected
env_agricultural_product	Envrironmental samples - agricultural produce samples collected
env_agricultural_product_sp	Envrironmental samples - agricultural produce - specific sample describtion
env_others	Envrironmental samples - other samples - specific sample describtion
env_others_sp	Envrironmental samples - other samples - specific sample describtion

## Sheet: data base
y	x	id_d	id	title	author_first	corsponding_author	corsponding_email	coresponding_uni	coresponding_country	coresponding_africa	year_publication	year_last_sample_collected	country	pesticide_notspecified	ocp	ddt	cup	herbicide	insecticides	fungicides	organophosphates	pyrethriods	other insecticides	human subjects	study design	study population	gender	age group	sample size	intervention	kap_training	kap_qualitative_data	exposure_que	exp_alg	exposure_bio	exposure_urine	exposure_blood	exposure_milk	exposure_wristband	exposure_other	health_outcome	health_outcome_gr	health_outcome_diagnosis	health_outcome_regression	health risk assessment	health_outcome_positive	env_risk_assessment	env_risk_positive	env_water_drink
-33.6997	19.9639	1	332	Comparative Analysis of Pesticide Use Determinants Among Smallholder Farmers From Costa Rica and Uganda.	Staudacher	Staudacher	philipp.staudacher@eawag.ch	EAWAG	Switzerland	no	2020	2017	Uganda	0	0	0	1	1	1	1	1	1	0	1	cross-sectional	occupational	females/males	adults	302	0	1	1	1	0	0	0	0	0	0	0	0						0		0
5.52349	5.80472	1	367	Evaluation of the Effects of Agro Pesticides Use on Liver and Kidney Function in Farmers from Buea, Cameroon.	Manfo	Manfo	faustinpascal@yahoo.fr	University of Buea	Cameroon	yes	2020	2017	Cameroon	0	1	0	1	1	1	1	1	1	0	1	cross-sectional	occupational/environmental	males	adults	90	0	0	1	1	0	1	0	1	0	0	0	1	Kidney and/or liver problems	objective measures	no			0		0
-6.68458	71.337	1	436	First evaluation of DDT (dichlorodiphenyltrichloroethane) residues and other Persistence Organic Pollutants in soils of Rwanda: Nyabarongo urban versus rural wetlands.	Umulisa	Umulisa	viviane.umulisa@gmail.com	University of Bonn	Germany	no	2020	na	Rwanda	0	1	1	0	0	0	0	0	0	0	0						0	0	0	0	0	0	0	0	0	0	0	0						0		0
8.03964	38.7674	1	350	Occurrence, Origin, Ecological and Human Health Risks of Organochlorine Pesticides in Soils from Selected Urban, Suburban and Rural Storm Water Reservoirs	Emoyan	Emoyan	emoyanonos@gmail.com	Delta State University	Nigeria	yes	2021	2020	Niger	0	1	1	0	0	0	0	0	0	0	0						0	0	0	0	0	0	0	0	0	0	0	1	Cancer	mode-based risks	model	Ingestion	yes	1	yes	0
10.9581	12.499	1	328	Smallholder farmers’ information behavior differs for organic versus conventional pest management strategies: A qualitative study in Uganda.	Diemer	Diemer	nikola.diemer@posteo.de	EAWAG	Switzerland	no	2020	2017	Uganda	1	0	0	0	0	0	0	0	0	0	1	cross-sectional	occupational	females/males	adults	50	0	1	1	1	0	0	0	0	0	0	0	0						0		0
7.6762	36.839	2	314	2,2-bis(4-chlorophenyl)acetic acid (dda), a water-soluble urine biomarker of DDT metabolism in humans	Chen	Krieger	bob.krieger@ucr.edu	University of California	USA	no	2009	na	South Africa	0	1	1	0	0	0	0	0	0	0	1	cross-sectional	occupational	males	adults	56	0	0	0	0	0	1	1	0	0	0	0	0						0		0
0.444	32.491	2	315	2,2-bis(4-chlorophenyl)acetic acid (dda), a water-soluble urine biomarker of DDT metabolism in humans	Chen	Krieger	bob.krieger@ucr.edu	University of California	USA	no	2009	na	Swaziland	0	1	1	0	0	0	0	0	0	0	1	cross-sectional	occupational	males	adults	56	0	0	0	0	0	1	1	0	0	0	0	0						0		0
-0.30209	29.7183	1	298	A Cross-Sectional Study of Pesticide Use and Knowledge of Smallholder Potato Farmers in Uganda.	Okonya	Okonya	j.okonya@cgiar.org	International Potato Center	Uganda	yes	2015	2013	Uganda	0	0	0	1	1	1	1	1	1	0	1	cross-sectional	environmental	females/males	adults	204	0	0	1	1	0	0	0	0	0	0	0	0						0		0
5.53114	-0.246784	1	287	A Framework for Integrating Qualitative and Quantitative Data in Knowledge, Attitude, and Practice Studies: A Case Study of Pesticide Usage in Eastern Uganda	Muleme	Muleme	moc.liamg@jemelum	Makerere University	Uganda	yes	2017	2015	Uganda	1	0	0	0	0	0	0	0	0	0	1	cross-sectional	occupational	females/males	adults	167	0	0	1	1	0	0	0	0	0	0	0	0						0		0
-25.4016	32.7972	1	300	A Pilot Study in Cameroon to Understand Safe Uses of Pesticides in Agriculture, Risk Factors for Farmers' Exposure and Management of Accidental Cases.	Pouokam	Pouokam	guy.pouokam@noodlesonlus.org	University of Yaounde	Cameroon	yes	2017	2016	Cameroon	0	0	0	1	1	1	1	0	0	0	1	cross-sectional	occupational	females/males	adults	519	0	1	1	1	0	0	0	0	0	0	0	1	Pesticide poisoning	self-reported	no			0		0
0.424419	32.5159	1	29	A preliminary evaluation of the DDT contamination of sediments in lakes Natron and Bogoria (Eastern Rift Valley, Africa).	Bettinetti	Bettinetti	roberta.bettinetti@uninsubria.it	University of Insubria	Italy	no	2011	2009	Tanzania	0	1	1	0	0	0	0	0	0	0	0						0	0	0	0	0	0	0	0	0	0	0	0						0		0
-25.75	28.1833	2	446	A worldwide survey of neonicotinoids in honey	Mitchell	Mitchell	edward.mitchell@unine.ch	University of Neuchâtel	Switzerland	no	2017	2016	South Africa	0	0	0	1	0	1	0	0	0	1	0						0	0	0	0	0	0	0	0	0	0	0	1	Unspecific human health risks	mode-based risks	model	Consumption	no	1	yes	0
-34.1833	19.6333	2	446	A worldwide survey of neonicotinoids in honey	Mitchell	Mitchell	edward.mitchell@unine.ch	University of Neuchâtel	Switzerland	no	2017	2016	South Africa	0	0	0	1	0	1	0	0	0	1	0						0	0	0	0	0	0	0	0	0	0	0	1	Unspecific human health risks	mode-based risks	model	Consumption	no	1	yes	0
-24.7167	34.75	2	446	A worldwide survey of neonicotinoids in honey	Mitchell	Mitchell	edward.mitchell@unine.ch	University of Neuchâtel	Switzerland	no	2017	2016	Mozambique	0	0	0	1	0	1	0	0	0	1	0						0	0	0	0	0	0	0	0	0	0	0	1	Unspecific human health risks	mode-based risks	model	Consumption	no	1	yes	0
-22.35	33.5667	2	446	A worldwide survey of neonicotinoids in honey	Mitchell	Mitchell	edward.mitchell@unine.ch	University of Neuchâtel	Switzerland	no	2017	2016	Mozambique	0	0	0	1	0	1	0	0	0	1	0						0	0	0	0	0	0	0	0	0	0	0	1	Unspecific human health risks	mode-based risks	model	Consumption	no	1	yes	0
-22.15	48	2	446	A worldwide survey of neonicotinoids in honey	Mitchell	Mitchell	edward.mitchell@unine.ch	University of Neuchâtel	Switzerland	no	2017	2016	Madagascar	0	0	0	1	0	1	0	0	0	1	0						0	0	0	0	0	0	0	0	0	0	0	1	Unspecific human health risks	mode-based risks	model	Consumption	no	1	yes	0
-13.4667	48.35	2	446	A worldwide survey of neonicotinoids in honey	Mitchell	Mitchell	edward.mitchell@unine.ch	University of Neuchâtel	Switzerland	no	2017	2016	Madagascar	0	0	0	1	0	1	0	0	0	1	0						0	0	0	0	0	0	0	0	0	0	0	1	Unspecific human health risks	mode-based risks	model	Consumption	no	1	yes	0
0.666667	36	2	446	A worldwide survey of neonicotinoids in honey	Mitchell	Mitchell	edward.mitchell@unine.ch	University of Neuchâtel	Switzerland	no	2017	2016	Kenya	0	0	0	1	0	1	0	0	0	1	0						0	0	0	0	0	0	0	0	0	0	0	1	Unspecific human health risks	mode-based risks	model	Consumption	no	1	yes	0
-5.81667	34.7833	2	446	A worldwide survey of neonicotinoids in honey	Mitchell	Mitchell	edward.mitchell@unine.ch	University of Neuchâtel	Switzerland	no	2017	2016	Tanzania	0	0	0	1	0	1	0	0	0	1	0						0	0	0	0	0	0	0	0	0	0	0	1	Unspecific human health risks	mode-based risks	model	Consumption	no	1	yes	0
-3.3	39.95	2	446	A worldwide survey of neonicotinoids in honey	Mitchell	Mitchell	edward.mitchell@unine.ch	University of Neuchâtel	Switzerland	no	2017	2016	Kenya	0	0	0	1	0	1	0	0	0	1	0						0	0	0	0	0	0	0	0	0	0	0	1	Unspecific human health risks	mode-based risks	model	Consumption	no	1	yes	0
0.2	30.0167	2	446	A worldwide survey of neonicotinoids in honey	Mitchell	Mitchell	edward.mitchell@unine.ch	University of Neuchâtel	Switzerland	no	2017	2016	Uganda	0	0	0	1	0	1	0	0	0	1	0						0	0	0	0	0	0	0	0	0	0	0	1	Unspecific human health risks	mode-based risks	model	Consumption	no	1	yes	0
8.85	38.4	2	446	A worldwide survey of neonicotinoids in honey	Mitchell	Mitchell	edward.mitchell@unine.ch	University of Neuchâtel	Switzerland	no	2017	2016	Ethiopia	0	0	0	1	0	1	0	0	0	1	0						0	0	0	0	0	0	0	0	0	0	0	1	Unspecific human health risks	mode-based risks	model	Consumption	no	1	yes	0
15.05	39.1833	2	446	A worldwide survey of neonicotinoids in honey	Mitchell	Mitchell	edward.mitchell@unine.ch	University of Neuchâtel	Switzerland	no	2017	2016	Eritrea	0	0	0	1	0	1	0	0	0	1	0						0	0	0	0	0	0	0	0	0	0	0	1	Unspecific human health risks	mode-based risks	model	Consumption	no	1	yes	0
6.31667	19.0667	2	446	A worldwide survey of neonicotinoids in honey	Mitchell	Mitchell	edward.mitchell@unine.ch	University of Neuchâtel	Switzerland	no	2017	2016	Central African Republic	0	0	0	1	0	1	0	0	0	1	0						0	0	0	0	0	0	0	0	0	0	0	1	Unspecific human health risks	mode-based risks	model	Consumption	no	1	yes	0
5.11667	12.3167	2	446	A worldwide survey of neonicotinoids in honey	Mitchell	Mitchell	edward.mitchell@unine.ch	University of Neuchâtel	Switzerland	no	2017	2016	Cameroon	0	0	0	1	0	1	0	0	0	1	0						0	0	0	0	0	0	0	0	0	0	0	1	Unspecific human health risks	mode-based risks	model	Consumption	no	1	yes	0
8	10.5	2	446	A worldwide survey of neonicotinoids in honey	Mitchell	Mitchell	edward.mitchell@unine.ch	University of Neuchâtel	Switzerland	no	2017	2016	Nigeria	0	0	0	1	0	1	0	0	0	1	0						0	0	0	0	0	0	0	0	0	0	0	1	Unspecific human health risks	mode-based risks	model	Consumption	no	1	yes	0
6.75	-1.5	2	446	A worldwide survey of neonicotinoids in honey	Mitchell	Mitchell	edward.mitchell@unine.ch	University of Neuchâtel	Switzerland	no	2017	2016	Ghana	0	0	0	1	0	1	0	0	0	1	0						0	0	0	0	0	0	0	0	0	0	0	1	Unspecific human health risks	mode-based risks	model	Consumption	no	1	yes	0
12.3	-1.58333	2	446	A worldwide survey of neonicotinoids in honey	Mitchell	Mitchell	edward.mitchell@unine.ch	University of Neuchâtel	Switzerland	no	2017	2016	Burkina Faso	0	0	0	1	0	1	0	0	0	1	0						0	0	0	0	0	0	0	0	0	0	0	1	Unspecific human health risks	mode-based risks	model	Consumption	no	1	yes	0
7.08333	-5.05	2	446	A worldwide survey of neonicotinoids in honey	Mitchell	Mitchell	edward.mitchell@unine.ch	University of Neuchâtel	Switzerland	no	2017	2016	Côte D'ivoire	0	0	0	1	0	1	0	0	0	1	0						0	0	0	0	0	0	0	0	0	0	0	1	Unspecific human health risks	mode-based risks	model	Consumption	no	1	yes	0
11.3	-12.241	2	446	A worldwide survey of neonicotinoids in honey	Mitchell	Mitchell	edward.mitchell@unine.ch	University of Neuchâtel	Switzerland	no	2017	2016	Guinea	0	0	0	1	0	1	0	0	0	1	0						0	0	0	0	0	0	0	0	0	0	0	1	Unspecific human health risks	mode-based risks	model	Consumption	no	1	yes	0
15.0167	-15.0167	2	446	A worldwide survey of neonicotinoids in honey	Mitchell	Mitchell	edward.mitchell@unine.ch	University of Neuchâtel	Switzerland	no	2017	2016	Senegal	0	0	0	1	0	1	0	0	0	1	0						0	0	0	0	0	0	0	0	0	0	0	1	Unspecific human health risks	mode-based risks	model	Consumption	no	1	yes	0
-11.45	34.0167	2	446	A worldwide survey of neonicotinoids in honey	Mitchell	Mitchell	edward.mitchell@unine.ch	University of Neuchâtel	Switzerland	no	2017	2016	Malawi	0	0	0	1	0	1	0	0	0	1	0						0	0	0	0	0	0	0	0	0	0	0	1	Unspecific human health risks	mode-based risks	model	Consumption	no	1	yes	0
-26.0124	27.918	1	77	Accumulation of toxic metals and organic micro-pollutants in sediments from tropical urban rivers, Kinshasa, Democratic Republic of the Congo	Kilunga	Poté	john.pote@unige.ch	University of Geneva	Switzerland	no	2017	2016	DR Congo	0	1	1	0	0	0	0	0	0	0	0						0	0	0	0	0	0	0	0	0	0	0	0						0		0
-4.41	15.307	1	233	Acute Metam Sodium Poisoning Caused by Occupational Exposure at a Flower Farm - Uganda, October 2016	Nakubulwa	Nakubulwa	snakubulwa@musph.ac.ug	Ministry of Health	Uganda	yes	2018	2016	Uganda	0	0	0	1	0	0	1	0	0	0	1	cross-sectional	occupational	females/males	adults	110	0	0	0	1	0	1	0	1	0	0	0	1	Signs and sympthoms of acute poisoning	self-reported	no			0		0
0.356486	32.6403	1	363	Acute pesticide poisoning amongst adolescent girls and women in northern Tanzania.	Lekei	Lekei	elekei98@gmail.com	Tropical Pesticides Research Institute	Tanzania	yes	2020	2006	Tanzania	0	1	0	1	1	1	1	1	0	0	1	cross-sectional	occupational/environmental	females	children	230	0	0	0	0	0	0	0	0	0	0	0	1	Pesticide poisoning	doctor diagnosed	no			0		0
-25.6759	23.1995	1	322	Acute poisoning in pediatric population in the Ivory Coast: A multicentre hospital-based study in Abidjan	Diakite	Diakite	a_diak@hotmail.fr	université Félix-Houphouët-Boigny	Côte d’Ivoire	yes	2018	na	Côte D'ivoire	0	0	0	1	0	1	0	1	0	0	1	longitudinal	environmental	females/males	children	557	0	0	0	1	0	0	0	0	0	0	0	1	Pesticide poisoning	doctor diagnosed	no			0		0
-34.155	19.003	1	321	Acute poisoning in the rift valley provincial general hospital, Nakuru, Kenya: January to June 2012	Bundotich	Bundotich	drjosekb@yahoo.com	Ministry of Health	Kenya	yes	2013	na	Kenya	0	0	0	1	0	1	0	1	0	0	1	retrospective	environmental	females/males	adults	96	0	0	0	1	0	0	0	0	0	0	0	1	Pesticide poisoning	doctor diagnosed	no			0		0
7.80121	38.7147	1	340	Acute respiratory symptoms and its associated factors among mothers who have under five-years-old children in northwest, Ethiopia.	Andualem	Azanaw	jemberazanaw21@gmail.com	University of Gondar	Ethiopia	yes	2020	2019	Ethiopia	1	0	0	0	0	0	0	0	0	0	1	cross-sectional	occupational/environmental	females	adults	806	0	0	1	1	0	0	0	0	0	0	0	1	Respiratory health	self-reported	positive			0		0
-23.9884	31.5533	1	272	Adoption of agrochemical management practices among smallholder cocoa farmers in Ghana	Danso-Abbeam	Danso-Abbeam	dansoabbeam@uds.edu.gh	CSIR, Natural Resources and Environment	South Africa	yes	2017	2001	Ghana	0	0	0	1	0	1	1	0	1	1	1	cross-sectional	occupational	males	adults	838	0	1	1	1	0	0	0	0	0	0	0	0						0		0
14.7347	0.685813	1	113	Agricultural activities, pesticide use and occupational hazards among women working in small scale farming in Northern KwaZulu-Natal, South Africa.	Naidoo	Naidoo	naidoos71@ukzn.ac.za	University of KwaZulu-Natal	South Africa	yes	2008	2006	South Africa	0	0	0	1	1	1	1	1	1	1	1	cross-sectional	occupational	females/males	adults	911	0	0	1	1	0	0	0	0	0	0	0	1	Signs and sympthoms of acute poisoning	self-reported	no			0		0
8.88076	39.8752	1	92	Agricultural expansion as risk to endangered wildlife: Pesticide exposure in wild chimpanzees and baboons displaying facial dysplasia.	Krief	Krief	sabrina.krief@mnhn.fr	Museum national d'Histoire naturelle	France	no	2017	2016	Uganda	0	1	1	1	0	1	0	1	0	0	0						0	0	0	0	0	0	0	0	0	0	0	0						1	yes	0
-33.4677	27.1301	1	141	Agricultural Practice and Pesticide Residues in Soils and Pool Sediments from the Pendjari Biosphere Reserve Area in Benin, West Africa	Pare	Bonzi-Coulibaly	bonziy@univ-ouaga.bf	Université de Ouagadougou	Burkina Faso	yes	2014	2009	Benin	0	1	1	1	0	1	0	1	0	0	0						0	0	0	0	0	0	0	0	0	0	0	0						0		0
8.38197	39.0801	1	337	Agrochemicals Use Practices and Health Challenges of Smallholder Farmers in Ghana	Demi	Demi	suleyman.dem@mail.utoronto.ca	University of Toronto Scarborough	Canada	no	2021	2017	Ghana	1	0	0	0	0	0	0	0	0	0	1	cross-sectional	occupational	females/males	adults	105	0	1	1	1	0	0	0	0	0	0	0	1	Pesticide poisoning	self-reported	no			0		0
-2.16932	32.7225	1	302	An assessment of the impacts of pesticide use on the environment and health of rice farmers in Sierra Leone	Sankoh	Sweetman	a.sweetman@lancaster.ac.uk	Lancaster University	UK	no	2016	na	Sierra Leone	0	0	0	1	1	1	0	1	0	0	1	cross-sectional	occupational	females/males	adults	500	0	0	1	1	0	0	0	0	0	0	0	1	Signs and sympthoms of acute poisoning	self-reported	no			0		0
14.3486	3.32053	1	297	An evaluation of smallholder farmers’ knowledge, perceptions, choices and gender perspectives in vegetable pests and diseases control practices in the humid tropics of Cameroon	Okolle	Afari-Sefa	victor.afari-sefa@worldveg.org	World Vegetable Center	Tanzania	yes	2016	na	Cameroon	0	0	0	1	0	1	1	1	1	0	1	cross-sectional	occupational	females/males	adults	130	0	1	1	1	0	0	0	0	0	0	0	0						0		0
0.352031	32.4732	1	123	An LC-MS / MS based survey of contaminants of emerging concern in drinking water in South Africa	Odendaal	Patterton	hpatterton@sun.ac.za	University of the Free State	South Africa	yes	2015	2012	South Africa	0	0	0	1	1	1	1	0	0	1	0						0	0	0	0	0	0	0	0	0	0	0	1	Possible health risks	mode-based risks	model	Consumption	no	0		1
-33.9103	18.3898	1	273	Analysis of adherence to dosage recommendations for use of pesticides by arable crop farmers in Njaba local government area of Imo state, Nigeria	Emerole	Emerole	emerolechriso@yahoo.co.uk	Abia State University	Nigeria	yes	2017	na	Nigeria	0	1	1	1	1	1	0	1	0	0	1	cross-sectional	occupational	males	adults	80	0	0	1	1	0	0	0	0	0	0	0	1	Signs and sympthoms of acute poisoning	self-reported	no			0		0
-4.72013	55.4619	1	23	Analysis of environmental chemical residues in products of emerging aquaculture industry in uganda as case study for sub-saharan africa	Bagumire	Bagumire	ananiasbagumire@yahoo.com	Makerere University	Uganda	yes	2009	2007	Uganda	0	1	1	0	0	0	0	0	0	0	0						0	0	0	0	0	0	0	0	0	0	0	1	Unspecific human health risks	mode-based risks	model	Consumption	no	0		0
0.225368	37.4411	1	194	Analysis of organochlorine pesticide residues in human and cow's milk in the towns of Asendabo, Serbo and Jimma in South-Western Ethiopia	Gebremichael	Gebremichael	sosinaeph@yahoo.com	Jimma University	Ethiopia	yes	2013	2010	Ethiopia	0	1	1	0	0	0	0	0	0	0	1	cross-sectional	environmental	females	adults	101	0	0	1	0	0	1	0	0	1	0	0	1	Possible health effects	mode-based risks	model	Consumption	yes	0		0
14.7538	-17.4511	1	218	Antimullerian Hormone and Lifestyle, Reproductive, and Environmental Factors among Women in Rural South Africa	Whitworth	Whitworth	Kristina.W.Whitworth@uth.tmc.edu.	University of Texas School of Public Health	USA	no	2016	2011	South Africa	0	1	1	1	0	1	0	0	1	0	1	cross-sectional	occupational	females	adults	420	0	0	1	1	0	1	0	1	0	0	0	1	Reproductive health	objective measures	positive			0		0
-34.0594	18.8334	1	64	Application of a Sediment Quality Index for the assessment and monitoring of metals and organochlorines in a premier conservation area.	Gerber	Gerber	gerberrjl@gmail.com	University of Johannesburg	South Africa	yes	2015	2009	South Africa	0	1	1	0	0	0	0	0	0	0	0						0	0	0	0	0	0	0	0	0	0	0	0						0		0
8.75056	38.9625	1	30	Are exploited mangrove molluscs exposed to Persistent Organic Pollutant contamination in Senegal, West Africa?	Bodin	Bodin	nathalie.bodin@ird.fr	Institut de Recherche pour le Développement	France	no	2011	2008	Senegal	0	1	1	0	0	0	0	0	0	0	0						0	0	0	0	0	0	0	0	0	0	0	1	Possible health effects	mode-based risks	model	Consumption	no	1	no	0
-25.418	29.3592	1	128	Assessing the distribution and human health risk of organochlorine pesticide residues in sediments from selected rivers.	Ogbeide	Ogbeide	ozekeke.ogbeide@uniben.edu	University of Benin	Nigeria	yes	2016	na	Nigeria	0	1	1	0	0	0	0	0	0	0	0						0	0	0	0	0	0	0	0	0	0	0	1	Cancer	mode-based risks	model	Ingestion	yes	1	no	0
-22.8104	29.9373	1	452	Assessing the external exposome of South African children using wearable passive samplers and high-resolution mass spectrometry	Koelmel	Pollitt	krystal.pollitt@yale.edu	Yale University	USA	no	2021	2019	South Africa	0	1	1	1	0	1	1	0	0	0	1	cross-sectional	environmental	na	children	147	0	0	0	0	0	1	0	0	0	1	0	0						0		0
-25.8934	32.5168	1	100	Assessment of average exposure to organochlorine pesticides in southern Togo from water, maize (Zea mays) and cowpea (Vigna unguiculata)	Mawussi	Mawussi	gmawussi@gmail.com	Université de Lomé	Togo	yes	2009	2004	Togo	0	1	1	0	0	0	0	0	0	0	0						0	0	0	0	0	0	0	0	0	0	0	1	Unspecific human health risks	mode-based risks	model	Consumption	yes	0		1
5.51796	5.58813	1	16	Assessment of bioavailable fraction of POPS in surface water bodies in Johannesburg City, South Africa, using passive samplers: an initial assessment.	Amdany	Chimuka	luke.chimuka@wits.ac.za	University of the Witwatersrand	South Africa	yes	2014	2011	South Africa	0	1	1	0	0	0	0	0	0	0	0						0	0	0	0	0	0	0	0	0	0	0	0						0		0
6.09417	5.95278	1	22	Assessment of Dithiocarbamate Residues on Tomatoes Conventionally Grown in Uganda and the Effect of Simple Washing to Reduce Exposure Risk to Consumers	Atuhaire	Atuhaire	atuagrey3@gmail.com	UNACOH	Uganda	yes	2017	2013	Uganda	0	0	0	1	0	0	1	0	0	0	0						0	0	0	0	0	0	0	0	0	0	0	1	chronic health effects	mode-based risks	model	Consumption	no	0		0
0.481948	30.3872	1	292	Assessment of farming practices and uses of agrochemicals in Lake Manyara basin , Tanzania	Nonga	Nonga	nongahezron@yahoo.co.uk	Sokoine University of Agriculture	Tanzania	yes	2011	2008	Tanzania	0	1	0	1	1	1	1	1	1	1	1	cross-sectional	occupational	females/males	adults	80	0	0	1	1	0	0	0	0	0	0	0	1	Signs and sympthoms of acute poisoning	self-reported	no			0		0
8.28482	37.7857	1	197	Assessment of human exposure to pesticides by hair analysis: the case of vegetable-producing areas in Burkina Faso	Lehmann	Lehmann	edouard.lehmann@epfl.ch	EPFL	Switzerland	no	2017	2016	Burkina Faso	0	1	1	1	1	1	0	1	1	1	1	cross-sectional	occupational/environmental	females/males	adults	101	0	0	1	1	0	1	0	0	0	0	1	0						0		0
5.53114	-0.246783	1	70	Assessment of occurrence and concentrations of paraquat dichloride in water, sediments and fish from Warri River Basin, Niger Delta, Nigeria.	Ikpesu	Ikpesu	irhunor@yahoo.com	Federal University Otuoke	Nigeria	yes	2013	2014	Nigeria	0	0	0	1	1	0	0	0	0	0	0						0	0	0	0	0	0	0	0	0	0	0	0						1	yes	0
18.9923	30.564	1	169	Assessment of organochlorine pesticide pollution in Upper Awash Ethiopian state farm soils using selective pressurised liquid extraction.	Westbom	Westbom	rikard.westbom@analykem.lu.se	Lund University	Sweden	no	2008	2004	Ethiopia	0	1	1	0	0	0	0	0	0	0	0						0	0	0	0	0	0	0	0	0	0	0	0						1	yes	0
7.8133	36.3555	1	151	Assessment of organochlorine pesticides residues in higher plants from oil exploration areas of Niger Delta, Nigeria	Samuel Sojinu	Sojinu	sojinuok20000@yahoo.com	Redeemer's University	Nigeria	yes	2012	na	Nigeria	0	1	1	0	0	0	0	0	0	0	0						0	0	0	0	0	0	0	0	0	0	0	1	Unspecific human health risks	mode-based risks	model	Consumption	yes	0		0
6.65086	-1.43364	1	108	Assessment of pesticide residues in vegetables from the Western Usambara and Uruguru Mountains in Tanzania.	Mtashobya	Mtashobya	mtashobya074@yahoo.com	Mkwawa University College of Education	Tanzania	yes	2017	na	Tanzania	0	1	1	1	0	1	0	1	0	0	0						0	0	0	0	0	0	0	0	0	0	0	1	Possible health risks	mode-based risks	model	Consumption	no	0		0
4.99678	36.9977	1	392	Assessment of the effects of atrazine, dichlorodiphenyltrichloroethane, and dimethoate on freshwater fish (Oreochromis mossambicus): a case study of the A2 farmlands in Chiredzi, in the southeastern part of Zimbabwe.	Basopo	Basopo	norah.basopo@nust.ac.zw	National University of Science and Technology	Zimbabwe	yes	2019	na	Zimbabwe	0	1	1	1	1	1	0	1	0	0	0						0	0	0	0	0	0	0	0	0	0	0	0						1	yes	0
0.83692	33.9899	1	8	Assessment of the health status of wild fish inhabiting a cotton basin heavily impacted by pesticides in Benin (West Africa)	Agbohessi	Agbohessi	agbohessip@yahoo.fr	University of Namur	Belgium	no	2015	2011	Benin	0	1	1	0	0	0	0	0	0	0	0						0	0	0	0	0	0	0	0	0	0	0	0						1	yes	0
9.65874	2.86411	1	293	Assessment of Training Needs of Cocoa Farmers in Bende Local Government Area of Abia State, South East Nigeria	Nwaobiala	Nwaobiala	cunwaobiala@gmail.com	Michael Okpara University of Agriculture	Nigeria	yes	2016	2014	Nigeria	1	0	0	0	0	0	0	0	0	0	1	cross-sectional	occupational	females/males	adults	90	0	1	1	1	0	0	0	0	0	0	0	0						0		0
10.2931	11.1819	1	95	Assessment of water resource contamination by pesticides in vegetable-producing areas in Burkina Faso.	Lehmann	Lehmann	edouard.lehmann@epfl.ch	EPFL	Switzerland	no	2018	2016	Burkina Faso	0	1	0	1	1	1	0	1	1	0	1	longitudinal	occupational/environmental	females/males	adults	540	0	0	1	1	0	0	0	0	0	0	0	1	Possible health risks	mode-based risks	model	Consumption	yes	1	yes	1
5.62462	-0.189774	1	345	Association of activities related to pesticide exposure on headache severity and neurodevelopment of school-children in the rural agricultural farmlands of the Western Cape of South Africa.	Chetty-Mhlanga	Chetty-Mhlanga	sh.mhlanga@swisstph.ch	Swiss TPH	Switzerland	no	2021	2019	South Africa	1	0	0	0	0	0	0	0	0	0	1	cross-sectional	environmental	females/males	children	482	0	0	1	1	0	0	0	0	0	0	0	1	Neurological assessment	objective measures	positive			0		0
7.32035	38.704	1	202	Association of Long-Term Pesticide Exposure and Biologic Parameters in Female Farm Workers in Tanzania: A Cross Sectional Study	Manyilizu	Manyilizu	moc.liamg@uziliynamw	Sokoine University of Agriculture	Tanzania	yes	2016	2013	Tanzania	0	1	0	1	1	1	1	1	1	0	1	cross-sectional	occupational/environmental	females	adults	99	0	0	1	1	0	0	0	0	0	0	0	1	Neurological assessment	objective measures	positive			0		0
-27.3509	32.6856	1	240	Associations between pesticide use and respiratory symptoms: A cross-sectional study in Southern Ghana	Quansah	Quansah	reginald.quansah@ug.edu.gh	University of Ghana	Ghana	yes	2016	na	Ghana	0	1	1	1	0	1	0	0	1	0	1	cross-sectional	occupational	females/males	adults	300	0	0	1	1	0	1	1	0	0	0	0	1	Respiratory health	self-reported	positive			0		0
-22.7741	30.1737	1	209	Asthma associated with pesticide exposure among women in rural Western Cape of South Africa.	Ndlovu	Ndlovu	vuyelwa.ndlovu@nust.ac.zw	University of Cape Town	South Africa	yes	2014	2009	South Africa	0	0	0	1	0	1	0	1	0	0	1	cross-sectional	occupational/environmental	females	adults	211	0	0	1	1	0	1	0	1	0	0	0	1	Respiratory health	objective measures	positive			0		0
5.53114	-0.246784	2	71	Atmospheric monitoring of organochlorine pesticides across some West African countries.	Isogai	Hogarh	jhogarh@gmail.com	Kwame Nkrumah University of Science and Technology	Ghana	Yes	2018	2012	Benin	0	1	1	0	0	0	0	0	0	0	0						0	0	0	0	0	0	0	0	0	0	0	0						0		0
7.33176	5.42379	2	72	Atmospheric monitoring of organochlorine pesticides across some West African countries.	Isogai	Hogarh	jhogarh@gmail.com	Kwame Nkrumah University of Science and Technology	Ghana	Yes	2018	2012	Cameroon	0	1	1	0	0	0	0	0	0	0	0						0	0	0	0	0	0	0	0	0	0	0	0						0		0
-6.80271	37.6729	2	73	Atmospheric monitoring of organochlorine pesticides across some West African countries.	Isogai	Hogarh	jhogarh@gmail.com	Kwame Nkrumah University of Science and Technology	Ghana	Yes	2018	2012	Nigeria	0	1	1	0	0	0	0	0	0	0	0						0	0	0	0	0	0	0	0	0	0	0	0						0		0
15.3687	-16.4525	2	74	Atmospheric monitoring of organochlorine pesticides across some West African countries.	Isogai	Hogarh	jhogarh@gmail.com	Kwame Nkrumah University of Science and Technology	Ghana	Yes	2018	2012	Togo	0	1	1	0	0	0	0	0	0	0	0						0	0	0	0	0	0	0	0	0	0	0	0						0		0
-24.9692	27.4161	1	428	Atrazine in fish feed and african catfish (Clarias gariepinus) from aquaculture farms in Southwestern Nigeria.	Olatoye	Okocha	okocha.reuben@lmu.edu.ng	Nigeria	Nigeria	yes	2021	2017	Nigeria	0	0	0	1	1	0	0	0	0	0	0						0	0	0	0	0	0	0	0	0	0	0	1	Pesticide poisoning	mode-based risks	model	Consumption	no	0		0
-2.7467	40.2243	1	284	Awareness and Need for Knowledge of Health and Safety among Dairy Farmers Interviewed in Uganda.	Lunner-Kolstrup	Lunner-Kolstrup	christina.kolstrup@slu.se	Swedish University of Agricultural Sciences	Sweden	no	2016	2014	Uganda	1	0	0	0	0	0	0	0	0	0	1	cross-sectional	occupational	females/males	adults	7	0	1	1	1	0	0	0	0	0	0	0	1	Signs and sympthoms of acute poisoning	self-reported	no			0		0
-4.37934	15.2939	1	256	Baseline levels and trophic transfer of persistent organic pollutants in sediments and biota from the Congo River Basin (DR Congo)	Verhaert	Verhaert	vera.verhaert@ua.ac.be	University of Antwerp	Belgium	no	2013	2010	DR Congo	0	1	1	0	0	0	0	0	0	0	0						0	0	0	0	0	0	0	0	0	0	0	1	Possible health risks	mode-based risks	model	Consumption	no	0		0
2.91848	11.1525	1	9	Bioaccumulation and distribution of organochlorine residues across the food web in Lagos Lagoon, Nigeria	Akinsanya	Ukwa	ukwadavid@gmail.com	University of Lagos	Nigeria	yes	2015	2014	Nigeria	0	1	1	0	0	0	0	0	0	0	0						0	0	0	0	0	0	0	0	0	0	0	0						0		0
-29.6545	24.6334	1	65	Bioaccumulation and human health risk assessment of DDT and other organochlorine pesticides in an apex aquatic predator from a premier conservation area.	Gerber	Gerber	gerberrjl@gmail.com	University of Johannesburg	South Africa	yes	2016	2010	South Africa	0	1	1	0	0	0	0	0	0	0	0						0	0	0	0	0	0	0	0	0	0	0	1	Unspecific human health risks	mode-based risks	model	Consumption	yes	0		0
8.10006	2.34611	1	443	Bioaccumulation of current-use herbicides in fish from a global biodiversity hotspot: Lake St Lucia, South Africa	Tyohemba	Tyohemba	rtyohemba@bsum.edu.ng	University of the Witwatersrand	South Africa	yes	2021	2019	South Africa	0	0	0	1	1	0	0	0	0	0	0						0	0	0	0	0	0	0	0	0	0	0	1	Pesticide poisoning	mode-based risks	model	Consumption	no	0		0
-5.78527	35.0423	1	57	Bioaccumulation of persistent organic pollutants (POPs) in fish species from Lake Koka, Ethiopia: The influence of lipid content and trophic position	Deribe	Deribe	ermias.weldemariam@umb.no	Norwegian University of Life Science	Norway	no	2011	2008	Ethiopia	0	1	1	0	0	0	0	0	0	0	0						0	0	0	0	0	0	0	0	0	0	0	0						0		0
7.957	39.143	1	245	Biological alterations and self-reported symptoms among insecticides-exposed workers in Burkina Faso.	Toe	Ouedraogo	rf.oohay@ogoardeuo_ahpatsum	na	na	na	2012	2009	Burkina Faso	0	0	0	1	0	1	0	1	1	1	1	cross-sectional	occupational	males	adults	112	0	0	0	1	0	1	0	1	0	0	0	1	Kidney and/or liver problems	objective measures	no			0		0
-33.9434	18.8597	1	415	Biological and chemical monitoring of the ecological risks of pesticides in Lake Ziway, Ethiopia.	Merga	Van den Brink	paul.vandenbrink@wur.nl	Wageningen University	Netherlands	no	2021	2017	Ethiopia	0	1	0	1	0	1	1	1	1	0	0						0	0	0	0	0	0	0	0	0	0	0	0						1	yes	0
8.01151	38.8433	1	55	Biomagnification of DDT and its metabolites in four fish species of a tropical lake	Deribe	Deribe	ermias.weldemariam@umb.no	Norwegian University of Life Science	Norway	no	2013	2008	Ethiopia	0	1	1	0	0	0	0	0	0	0	0						0	0	0	0	0	0	0	0	0	0	0	0						0		0
-24.0489	29.5602	1	196	Biomonitoring of Acetylcholinesterase (AChE) Activity among Smallholder Horticultural Farmers Occupationally Exposed to Mixtures of Pesticides in Tanzania	Kapeleka	Kapeleka	jak78tz@gmail.com	ropical Pesticides Research Institute	Tanzania	yes	2019	na	Tanzania	0	0	0	1	0	1	0	1	0	0	1	cross-sectional	occupational/environmental	females/males	adults	151	0	0	1	1	0	1	0	1	0	0	0	1	Neurological assessment	objective measures	positive			0		0
6.68338	-1.63233	1	183	Biomonitoring of chlorpyrifos exposure and health risk assessment among applicators on rice farms in Ghana.	Atabila	Atabila	albert.atabila@griffithuni.edu.au	Griffith University	Australia	no	2018	2015	Ghana	0	0	0	1	0	1	0	1	0	0	1	longitudinal	occupational	males	adults	21	0	0	0	1	0	1	1	0	0	0	0	1	Unspecific human health risks	mode-based risks	model	Consumption	yes	0		0
-33.0675	18.3372	1	181	Biota uptake of pesticides by selected plant species: the case study of Kilombero sugarcane plantations in Morogoro Region, Tanzania	Zacharia	Zacharia	markjames1977@yahoo.com	University of Dar es Salaam	Tanzania	yes	2010	na	Tanzania	0	1	1	0	0	0	0	0	0	0	0						0	0	0	0	0	0	0	0	0	0	0	0						0		0
6.67803	-1.45182	1	134	Carbofuran and its toxic metabolites provide forensic evidence for furadan exposure in vultures (Gyps africanus) in Kenya.	Otieno	Lalah	josephlalah57@yahoo.com	Maseno University	Kenya	yes	2010	2005	Kenya	0	0	0	1	0	1	0	0	0	1	0						0	0	0	0	0	0	0	0	0	0	0	0						0		0
15.564	32.514	1	10	Carcinogenic and non-carcinogenic risk of organochlorine pesticide residues in processed cereal-based complementary foods for infants and young children in Ghana	Akoto	Akoto	wofakmann@yahoo.com	Kwame Nkrumah University of Science and Technology	Ghana	yes	2015	na	Ghana	0	1	1	0	0	0	0	0	0	0	0						0	0	0	0	0	0	0	0	0	0	0	1	Cancer	mode-based risks	model	Consumption	yes	0		0
7.48333	38.5333	2	307	Causes and types of health effects during the use of crop protection chemicals: data from a survey of over 6,300 smallholder applicators in 24 different countries	Tomenson	Tomenson	john_tomenson@causation.co.uk	Causation Ltd	UK	no	2009	2006	Cameroon	0	0	0	1	0	1	0	1	1	0	1	cross-sectional	occupational	females/males	adults	261	0	0	1	1	0	0	0	0	0	0	0	1	Signs and sympthoms of acute poisoning	self-reported	no			0		0
9.01061	8.0166	2	308	Causes and types of health effects during the use of crop protection chemicals: data from a survey of over 6,300 smallholder applicators in 24 different countries	Tomenson	Tomenson	john_tomenson@causation.co.uk	Causation Ltd	UK	no	2009	2006	Senegal	0	0	0	1	0	1	0	1	1	0	1	cross-sectional	occupational	females/males	adults	249	0	0	1	1	0	0	0	0	0	0	0	1	Signs and sympthoms of acute poisoning	self-reported	no			0		0
14.7575	-17.4549	2	309	Causes and types of health effects during the use of crop protection chemicals: data from a survey of over 6,300 smallholder applicators in 24 different countries	Tomenson	Tomenson	john_tomenson@causation.co.uk	Causation Ltd	UK	no	2009	2006	Tanzania	0	0	0	1	0	1	0	1	1	0	1	cross-sectional	occupational	females/males	adults	250	0	0	1	1	0	0	0	0	0	0	0	1	Signs and sympthoms of acute poisoning	self-reported	no			0		0
14.7168	-17.4254	1	192	Changes in retinol-binding protein concentrations and thyroid homeostasis with nonoccupational exposure to DDT.	Delport	Delport	rhena.delport@up.ac.za	University of Pretoria	South Africa	yes	2011	2006	South Africa	0	1	1	0	0	0	0	0	0	0	1	cross-sectional	environmental	males	adults	319	0	0	1	1	0	1	0	1	0	0	0	1	Reproductive health	objective measures	no			0		0
8.21029	37.2787	1	323	Characteristics of Pesticide Poisoning in Rural and Urban Settings in Uganda	Pedersen	Pedersen	baped12@student.sdu.dk	University of Southern Denmark	Denmark	no	2017	2016	Uganda	0	0	0	1	0	1	0	1	0	0	1	longitudinal	occupational/environmental	females/males	adults	313	0	0	1	1	0	0	0	0	0	0	0	1	Pesticide poisoning	doctor diagnosed	no			0		0
5.13804	12.4511	1	114	Characterization of Carbamate Pesticides in Natural Water from Cameroon	Nantia	González	dmoreno@ugr.es	University of Granada	Spain	no	2017	na	Cameroon	0	0	0	1	0	1	0	0	0	1	0						0	0	0	0	0	0	0	0	0	0	0	0						0		1
14.8885	-17.0825	1	280	Characterization of farmers’ cropping systems in three districts (Bonou, Ouinhi, Zagnanado) of Benin Republic	Lawani	Lawani	rebecca.lawany@yahoo.fr	University of Abomey-Calavi	Benin	yes	2017	na	Benin	0	0	0	1	1	1	0	1	1	1	1	cross-sectional	occupational	females/males	adults	387	0	0	1	1	0	0	0	0	0	0	0	0						0		0
5.58846	10.0832	1	266	Chemical exposure reduction: Factors impacting on South African herbicide sprayers personal protective equipment compliance and high risk work practices.	Andrade-Rivas	Rother	andrea.rother@uct.ac.za	University of Cape Town	South Africa	yes	2015	2012	South Africa	0	0	0	1	1	0	0	0	0	0	1	cross-sectional	occupational	females/males	adults	47	0	1	1	1	0	0	0	0	0	0	0	0						0		0
-28.427	29.9905	1	334	Climate change, pesticides and health: Considering the risks and opportunities of adaptation for zimbabwean smallholder cotton growers.	Zinyemba	Rother	andrea.rother@uct.ac.za	University of Cape Town	South Africa	yes	2021	2015	Zimbabwe	1	0	0	0	0	0	0	0	0	0	1	cross-sectional	occupational	females/males	adults	50	0	0	1	1	0	0	0	0	0	0	0	0						0		0
-34.0626	18.9042	1	299	Cocoa farmers’ safety perception and compliance with precautions in the use of pesticides in centre and western Cameroon	Oyekale	Oyekale	asoyekale@gmail.com	North-West University Mafikeng Campus	South Africa	yes	2017	na	Cameroon	0	0	0	1	0	1	1	0	0	0	1	cross-sectional	occupational	females/males	adults	667	0	0	1	1	0	0	0	0	0	0	0	0						0		0
-15.567	28.3621	1	361	Co-exposure risks of pesticides residues and bacterial contamination in fresh fruits and vegetables under smallholder horticultural production systems in Tanzania.	Kapeleka	Kapeleka	jak78tz@gmail.com	ropical Pesticides Research Institute	Tanzania	yes	2020	na	Tanzania	0	1	0	1	1	1	1	1	1	0	0						0	0	0	0	0	0	0	0	0	0	0	1	Unspecific human health risks	mode-based risks	model	Consumption	yes	0		0
-0.932684	34.1996	1	211	Comparing water, bovine milk, and indoor residual spraying as possible sources of ddt and pyrethroid residues in breast milk	Sereda	Bouwman	henk.bouwman@nwu.ac.za	North-West University	South Africa	yes	2009	2005	South Africa	0	1	1	1	0	1	0	0	1	0	1	cross-sectional	occupational/environmental	females	adults	30	0	0	1	0	0	1	0	0	1	0	0	1	DDT levels in brestmilk	objective measures	model	Consumption	no	0		1
-24.6066	25.9277	1	242	Concentration of selected persistent organic pollutants in blood from delivering women in South Africa	Röllin	Röllin	hrollin@mrc.ac.za	Medical Research Council	South Africa	yes	2009	2009	South Africa	0	1	1	0	0	0	0	0	0	0	1	cross-sectional	environmental	females	adults	209	0	0	1	1	0	1	0	1	0	0	0	0						0		0
9.80172	2.80957	1	216	Concentrations and human health risk assessment of DDT and its metabolites in free-range and commercial chicken products from KwaZulu-Natal, South Africa	Thompson	Ishizuka	ishizum@vetmed.hokudai.ac.jp	Hokkaido University	Japan	no	2017	2014	South Africa	0	1	1	0	0	0	0	0	0	0	0						0	0	0	0	0	0	0	0	0	0	0	1	Unspecific human health risks	mode-based risks	model	Consumption	yes	0		0
-34.4874	20.3917	1	178	Concentrations and human health risk assessment of organochlorine pesticides in edible fish species from a Rift Valley lake-Lake Ziway, Ethiopia	Yohannes	Ishizuka	ishizum@vetmed.hokudai.ac.jp	Hokkaido University	Japan	no	2014	2011	Ethiopia	0	1	1	0	0	0	0	0	0	0	0						0	0	0	0	0	0	0	0	0	0	0	1	Unspecific human health risks	mode-based risks	model	Consumption	yes	0		0
5.63184	-0.163577	1	75	Concentrations of residues from organochlorine pesticide in water and fish from some rivers in Edo State Nigeria	Ize-Iyamu	Asia	imoasia2000@yahoo.com	Ambrose Alli University	Nigeria	yes	2007	na	Nigeria	0	1	1	0	0	0	0	0	0	0	0						0	0	0	0	0	0	0	0	0	0	0	0						1	no	0
-15.9168	27.2515	1	163	Concentrations, distribution, sources and risk assessment of organohalogenated contaminants in soils from Kenya, Eastern Africa.	Sun	Wang	wangjun@wbgcas.cn	Chinese Academy of Sciences	China	no	2016	2015	Kenya	0	1	1	0	0	0	0	0	0	0	0						0	0	0	0	0	0	0	0	0	0	0	1	Possible health risks	mode-based risks	model	Consumption	no	0		0
-27.8281	25.7122	1	152	Consumption of pesticide-treated wheat seed by a rural population in Malawi.	Schier	Schier	jschier@cdc.gov	Centers for Disease Control and Prevention	USA	no	2012	2009	Malawi	0	0	0	1	0	1	0	1	1	1	0						0	0	0	0	0	0	0	0	0	0	0	1	Unspecific human health risks	mode-based risks	model	Consumption	yes	0		0
-28.6201	30.6716	1	442	Contamination of fish by organochlorine pesticide residues in the Ouémé River catchment in the Republic of Bénin.	Yehouenou	Yehouenou	yehouenoue@yahoo.fr	Laboratoire de Biochimie et de Biologie Cellulaire	France	no	2006	2003	Benin	0	1	1	0	0	0	0	0	0	0	0						0	0	0	0	0	0	0	0	0	0	0	1	Unspecific human health risks	mode-based risks	model	Consumption	no	0		0
-34.3068	20.1925	1	445	Contamination of Water, Sediment and Fish with Residues of Pesticides Used in Cotton Production in Northern Benin	Douny	Douny	cdouny@uliege.be	University of Liège	Belgium	no	2021	2016	Benin	0	1	1	1	1	1	0	1	1	0	0						0	0	0	0	0	0	0	0	0	0	0	1	Pesticide poisoning	mode-based risks	model	Consumption	no	0		0
-16.7924	31.2703	1	387	Current use pesticides in soil and air from two agricultural sites in South Africa: implications for environmental fate and human exposure	Degrendele	Degrendele	celine.DEGRENDELE@univ-amu.fr	RECETOX Centre	Czech Republic	no	2021	2018	South Africa	0	1	1	1	1	1	1	1	0	0	0						0	0	0	0	0	0	0	0	0	0	0	1	Unspecific human health risks	mode-based risks	model	Inhalation	no	0		0
6.55296	2.52573	1	14	Cytotoxic and genotoxic responses of the RTgill-W1 fish cells in combination with the yeast oestrogen screen to determine the sediment quality of Lagos lagoon, Nigeria	Amaeze	Bury	nic.bury@kcl.ac.uk	University of Lagos	Nigeria	yes	2014	na	Nigeria	0	1	1	1	0	1	0	1	0	0	0						0	0	0	0	0	0	0	0	0	0	0	0						0		0
12.6236	-7.9932	1	159	DDT and metabolites in fish from Lake Edward, Uganda	Ssebugere	Kiremire	kiremire@chemistry.mak.ac.ug	Makerere University	Uganda	yes	2009	na	Uganda	0	1	1	0	0	0	0	0	0	0	0						0	0	0	0	0	0	0	0	0	0	0	1	Possible health risks	mode-based risks	model	Consumption	no	0		0
7.6762	36.839	1	423	DDT concentrations in soils of Brazzaville, Congo.	Ngabe	Bidleman	es.umu.mehc@nameldib.yrret	Environment Canada	Canada	no	2006	1999	Congo	0	1	1	0	0	0	0	0	0	0	0						0	0	0	0	0	0	0	0	0	0	0	0						0		0
9.5	-1	1	258	DDT exposure of frogs: A case study from Limpopo Province, South Africa	Viljoen	Viljoen	iggie@shawu.co.za	Stellenbosch University	South Africa	yes	2016	2009	South Africa	0	1	1	0	0	0	0	0	0	0	0						0	0	0	0	0	0	0	0	0	0	0	0						0		0
-2.3279	36.0406	1	69	DDT residue contamination in sediments from Lake Sibaya in northern KwaZulu-Natal, South Africa: implications for conservation in a World Heritage Site.	Humphries	Humphries	marchump@gmail.com	University of the Witwatersrand	South Africa	yes	2013	2012	South Africa	0	1	1	0	0	0	0	0	0	0	0						0	0	0	0	0	0	0	0	0	0	0	0						1	yes	0
7.50739	4.63181	1	25	DDT residues in water, sediment, domestic and indigenous biota from a currently DDT-sprayed area.	Barnhoorn	Barnhoorn	Irene@med.up.ac.za	University of Pretoria	South Africa	yes	2009	na	South Africa	0	1	1	0	0	0	0	0	0	0	0						0	0	0	0	0	0	0	0	0	0	0	0						0		0
7.38315	-1.3549	1	179	DDTs and other organochlorine pesticides in tissues of four bird species from the Rift Valley region, Ethiopia.	Yohannes	Ishizuka	ishizum@vetmed.hokudai.ac.jp	Hokkaido University	Japan	no	2017	2012	Ethiopia	0	1	1	0	0	0	0	0	0	0	0						0	0	0	0	0	0	0	0	0	0	0	0						1	yes	0
7.38057	-1.36524	1	395	Deltamethrin in sediment samples of the Okavango Delta, Botswana.	Daka	Obuseng	obusengv@mopipi.ub.bw	University of Botswana	Botswana	yes	2006	2002	Botswana	0	0	0	1	0	1	0	0	1	0	0						0	0	0	0	0	0	0	0	0	0	0	0						0		0
3.19009	14.7651	1	184	Dermal exposure of applicators to chlorpyrifos on rice farms in Ghana	Atabila	Atabila	albert.atabila@griffithuni.edu.au	Griffith University	Australia	no	2018	2016	Ghana	0	0	0	1	0	1	0	1	0	0	1	cross-sectional	occupational	males	adults	24	0	1	1	1	0	1	0	0	0	0	1	0						0		0
12.6087	-7.98912	1	374	Determinants of exposure to pyrethroid insecticides in the VHEMBE Cohort, South Africa	Rauch	Eskenazi	eskenazi@berkeley.edu	University of California	USA	no	2018	2013	South Africa	0	0	0	1	0	1	0	0	1	0	1	longitudinal	environmental	females	adults/children	752	0	0	1	1	0	1	1	0	0	0	0	0						0		0
-7.8575	39.3084	1	155	Determination of DDT and metabolites in surface water and sediment using LLE, SPE, ACE and SE.	Sibali	Okonkwo	OkonkwoOJ@tut.ac.za		South Africa	yes	2009	2005	South Africa	0	1	1	0	0	0	0	0	0	0	0						0	0	0	0	0	0	0	0	0	0	0	0						0		0
10.3626	-9.29853	1	171	Determination of endocrine disrupting chemicals and antiretroviral compounds in surface water: A disposable sorptive sampler with comprehensive gas chromatography - Time-of-flight mass spectrometry and large volume injection with ultra-high performance li	Wooding	Naudé	yvette.naude@up.ac.za	University of Pretoria	South Africa	yes	2017	2015	South Africa	0	1	1	1	1	1	1	1	0	1	0						0	0	0	0	0	0	0	0	0	0	0	0						0		0
12.5895	37.4435	1	433	Determination of endocrine disruptors in Kafue lechwe (Kobus leche kafuensis) samples from the Lochinvar National Park of Zambia.	Sichilongo	Sichilongo	ksichilo@natsci.unza.zm	University of Zambia	Zambia	yes	2006	2004	Zambia	0	1	1	1	0	1	0	0	1	0	0						0	0	0	0	0	0	0	0	0	0	0	0						0		0
-33.4681	18.9836	1	96	Determination of organochlorine pesticide residue levels in chewable parts of the khat (Catha edulis) Plant	Ligani	Hussen	ahmed.hussen29@yahoo.com	Dilla University	Ethiopia	yes	2014	na	Ethiopia	0	1	1	0	0	0	0	0	0	0	0						0	0	0	0	0	0	0	0	0	0	0	1	Unspecific human health risks	mode-based risks	model	Consumption	no	0		0
-33.4681	18.9836	1	140	Determination of organochlorine pesticides in the agricultural soil of Oke-Osun farm settlement, Osogbo, Nigeria.	Oyekunle	Oyekunle	oyekunle@oauife.edu.ng, biola4jaaoo@yahoo.com	Obafemi Awolowo University	Nigeria	yes	2011	2005	Nigeria	0	1	1	0	0	0	0	0	0	0	0						0	0	0	0	0	0	0	0	0	0	0	0						0		0
7.48419	4.56239	1	107	Determination of persistent cyclic organochlorine residues in sediment slurry by microporous membrane liquid-liquid extraction and gas chromatography-mass spectrometry	Msagati	Msagati	tmsagati@uj.ac.za	University of Johannesburg	South Africa	yes	2011	na	South Africa	0	1	1	0	0	0	0	0	0	0	0						0	0	0	0	0	0	0	0	0	0	0	0						0		0
-33.9451	18.3665	1	154	Determination of selected organochlorine pesticide (OCP) compounds from the Jukskei River catchment area in Gauteng, South Africa	Sibali	Sibali	lsibali@randwater.co.za	South African Landscapers Institute	South Africa	yes	2008	2005	South Africa	0	1	1	0	0	0	0	0	0	0	0						0	0	0	0	0	0	0	0	0	0	0	0						1	yes	0
-23.958	31.5655	1	53	Development and field validation of an indicator to assess the relative mobility and risk of pesticides in the Lourens River catchment, South Africa	Dabrowski	Dabrowski	jdabrowski@csir.co.za	CSIR Water Research Inst	Ghana	yes	2013	2009	South Africa	0	1	0	1	0	1	1	1	0	0	0						0	0	0	0	0	0	0	0	0	0	0	0						1	yes	0
6.42999	3.40163	1	187	Dichlorodiphenyltrichloroethane exposure and anogenital distance in the Venda Health Examination of Mothers, Babies and their Environment (VHEMBE) birth cohort study, South Africa	Bornman	Bornman	riana.bornman@up.ac.za	University of Pretoria	South Africa	yes	2016	2013	South Africa	0	1	1	0	0	0	0	0	0	0	1	longitudinal	environmental	females	adults	700	0	0	1	1	0	1	0	1	0	0	0	1	Reproductive health	objective measures	negative			0		0
-0.104151	34.8372	1	4	Dietary exposure assessment of organochlorine pesticides in two commonly grown leafy vegetables in South-western Nigeria	Adeleye	Adeleye	adeleyeadeoluwa@gmail.com	Obafemi Awolowo University	Nigeria	yes	2019	na	Nigeria	0	1	1	0	0	0	0	0	0	0	0						0	0	0	0	0	0	0	0	0	0	0	1	Cancer	mode-based risks	model	Consumption	yes	0		0
-3.40499	36.6902	1	377	Dietary risk assessment of organochlorine pesticide residues in maize-based complementary breakfast food products in Nigeria.	Sosan	Sosan	msosan@oauife.edu.ng	Obafemi Awolowo University	Nigeria	yes	2020	2019	Nigeria	0	1	1	0	0	0	0	0	0	0	0						0	0	0	0	0	0	0	0	0	0	0	1	Cancer	mode-based risks	model	Consumption	yes	0		0
-32.1117	28.6757	1	351	Dietary risk assessment of organophosphate and carbamate pesticide residues in commonly eaten food crops.	Fatunsin	Oyeyiola	aoyeyiola@unilag.edu.ng	University of Lagos	Nigeria	yes	2020	na	Niger	0	0	0	1	0	1	0	1	0	0	0						0	0	0	0	0	0	0	0	0	0	0	1	Pesticide poisoning	mode-based risks	model	Consumption	no	0		0
-3.27317	36.8251	1	94	Dietary risk assessment of pesticides from vegetables and drinking water in gardening areas in Burkina Faso	Lehmann	Lehmann	edouard.lehmann@epfl.ch	EPFL	Switzerland	no	2017	2016	Burkina Faso	0	1	0	1	1	1	0	1	1	0	0						0	0	0	0	0	0	0	0	0	0	0	1	Unspecific human health risks	mode-based risks	model	Consumption	yes	0		0
16.1451	-13.5009	1	379	Differences and similarities in poisoning admissions between urban and rural health centers in Zimbabwe.	Tagwireyi	Tagwireyi	dtagwireyi@medsch.uz.ac.zw	University of Zimbabwe	Zimbabwe	yes	2006	1999	Zimbabwe	0	0	0	1	0	1	0	1	0	0	1	retrospective	occupational/environmental	females/males	adults	1052	0	0	0	1	0	0	0	0	0	0	0	1	Pesticide poisoning	doctor diagnosed	no			0		0
5.55661	7.63527	1	142	Dioxins, PCBs, chlorinated pesticides and brominated flame retardants in free-range chicken eggs from peri-urban areas in Arusha, Tanzania: Levels and implications for human health.	Polder	Lyche	anuschka.polder@nmbu.no	Norwegian University of Life Sciences	Norway	no	2016	2012	Tanzania	0	1	1	0	0	0	0	0	0	0	0						0	0	0	0	0	0	0	0	0	0	0	1	Unspecific human health risks	mode-based risks	model	Consumption	yes	0		0
-33.9338	18.427	2	450	Discovery of common chemical exposures across three continents using silicone wristbands	Dixon	Anderson	kim.anderson@oregonstate.edu	Food Safety and Environmental Stewardship Program, Environmental and Molecular Toxicology	USA	no	2019	2015	South Africa	0	1	1	1	1	1	1	1	0	1	1	cross-sectional	environmental	females/males	adults	2	0	0	0	0	0	1	0	0	0	1	0	0						0		0
14.8908	-17.0779	2	451	Discovery of common chemical exposures across three continents using silicone wristbands	Dixon	Anderson	kim.anderson@oregonstate.edu	Food Safety and Environmental Stewardship Program, Environmental and Molecular Toxicology	USA	no	2019	2014	Senegal	0	1	1	1	1	1	1	1	0	1	1	cross-sectional	environmental	females/males	adults	25	0	0	0	0	0	1	0	0	0	1	0	0						0		0
0.313947	32.5752	1	326	Disposal of unwanted pesticides in Stellenbosch, South Africa.	Dalvie	Dalvie	aqiel.dalvie@uct.ac.za.	University of Cape Town	South Africa	yes	2006	2003	South Africa	0	1	1	1	1	1	1	1	0	0	1	cross-sectional	occupational	na	adults	71	0	0	1	0	0	0	0	0	0	0	0	0						0		0
-22.4559	29.1093	1	59	Distribution of endosulfan in water, sediment and fish from Warri river, Niger delta, Nigeria	Ezemonye	Ezemonye	ezemslaw@yahoo.com	University of Benin	Nigeria	yes	2010	2006	Nigeria	0	1	0	0	0	0	0	0	0	0	0						0	0	0	0	0	0	0	0	0	0	0	0						1	yes	0
14.2662	-12.9314	1	61	Distribution of lindane in water, sediment, and fish from the Warri River of the Niger Delta, Nigeria	Ezemonye	Ezemonye	ezemslaw@yahoo.com	University of Benin	Nigeria	yes	2008	2006	Nigeria	0	1	0	0	0	0	0	0	0	0	0						0	0	0	0	0	0	0	0	0	0	0	0						1	yes	0
-28.7738	31.8657	1	382	Distribution of persistent organochlorine contaminants in infertile patients from Tanzania and Germany.	Weiss	Weiss	jmweiss1@hotmail.com	University Clinic Luebeck	Germany	no	2006	na	Tanzania	0	1	1	0	0	0	0	0	0	0	1	cross-sectional	environmental	females/males	adults	47	0	0	0	0	0	1	0	1	0	0	1	1	Reproductive health	objective measures	no			0		0
5.54763	-0.377954	1	60	Distribution of propoxur in water, sediment and fish from warri river, Niger Delta, Nigeria	Ezemonye	Ezemonye	ezemslaw@yahoo.com	University of Benin	Nigeria	yes	2009	2006	Nigeria	0	0	0	1	0	1	0	0	0	0	0						0	0	0	0	0	0	0	0	0	0	0	0						1	yes	0
6.1465	1.25823	1	144	Distribution profiles of selected organic pollutants in soils and sediments of industrial, residential and agricultural areas of South Africa.	Quinn	Quinn	Laura.Quinn@nwu.ac.za	North-West University	South Africa	yes	2009	2006	South Africa	0	1	1	0	0	0	0	0	0	0	0						0	0	0	0	0	0	0	0	0	0	0	0						0		0
-27.4023	31.9587	1	195	DNA variants and organophosphate neurotoxicity among emerging farmers in the Western Cape of South Africa	Glass	Dalvie	aqiel.dalvie@uct.ac.za.	University of Cape Town	South Africa	yes	2017	2009	South Africa	0	0	0	1	0	1	0	1	0	0	1	cross-sectional	occupational	females/males	adults	301	0	0	1	1	0	1	0	1	0	0	0	1	Neurological assessment	objective measures	positive			0		0
0.749997	34.0833	1	324	Doctors experiences on the quality of care for pesticide poisoning patients in hospitals in Kampala, Uganda: A qualitative exploration using donabedian's model	Ssemugabo	Ssemugabo	cssemugabo@musph.ac.ug	Makerere University	Uganda	yes	2020	2016	Uganda	0	0	0	1	0	1	0	1	0	0	1	longitudinal	occupational	females/males	adults	15	0	0	1	1	0	0	0	0	0	0	0	0						0		0
-33.8528	25.5968	1	131	Downstream assessment of chlorinated organic compounds in the bed‑sediment of Aiba Stream, Iwo, South‑Western, Nigeria	Olutona	Olutona	delog2@gmail.com	Bowen University	Nigeria	yes	2016	2015	Nigeria	0	1	1	0	0	0	0	0	0	0	0						0	0	0	0	0	0	0	0	0	0	0	0						0		0
-1.3172	36.8135	1	421	Dynamics of organochlorine and organophosphate pesticide residues in soil, water, and sediment from the Rufiji River Delta, Tanzania.	Mwevura	Mwevura	mwevura@suza.ac.tz	State University of Zanzibar	Tanzania	yes	2021	2003	Tanzania	0	1	1	1	1	1	0	1	0	0	0						0	0	0	0	0	0	0	0	0	0	0	0						1	yes	0
-2.43471	15.4972	1	62	Ecological status and sources of anthropogenic contaminants in mangroves of the Wouri River Estuary (Cameroon)	Fusi	Fusi	marco.fusi@kaust.edu.sa	King Abdullah University of Science and Technology	Saudi Arabia	no	2016	2009	Cameroon	0	1	1	0	0	0	0	0	0	0	0						0	0	0	0	0	0	0	0	0	0	0	0						0		0
-25.1488	27.025	1	201	Effect of Agropesticides Use on Male Reproductive Function : A Study on Farmers in Djutitsa (Cameroon)	Manfo	Moundipa	pmoundipa@hotmail.com	University of Yaoundé	Cameroon	yes	2010	2007	Cameroon	0	0	0	1	1	1	1	1	1	1	1	cross-sectional	occupational/environmental	males	adults	84	0	0	1	1	0	0	0	0	0	0	0	1	Reproductive health	objective measures	no			0		0
6.53451	5.9693	1	270	Effect of Integrated Pest Management Training on Ugandan Small-Scale Farmers	Clausen	Clausen	moc.liamtoh@annasabine	Bispebjerg University Hospital	Denmark	no	2017	2012	Uganda	1	0	0	0	0	0	0	0	0	0	1	longitudinal	occupational	females/males	adults	114	1	1	1	1	0	0	0	0	0	0	0	1	Signs and sympthoms of acute poisoning	self-reported	no			0		0
-25.7492	28.2676	1	120	Effects of different copper fungicide application rates upon earthworm activity and impacts on cocoa yield over four years	Norgrove	Norgrove	norgrove@airpost.net	International Institute of Tropical Agriculture	Cameroon	yes	2007	2004	Cameroon	0	0	0	1	0	0	1	0	0	0	0						0	0	0	0	0	0	0	0	0	0	0	0						0		0
6.49997	2.70006	1	303	Effects of Teaching Health Care Workers on Diagnosis and Treatment of Pesticide Poisonings in Uganda.	Sibani	Sibani	moc.liamg@stydualc	University of Southern Denmark	Denmark	no	2017	2016	Uganda	0	0	0	1	0	1	0	1	1	0	1	cross-sectional	occupational	females/males	adults	326	1	1	1	1	0	0	0	0	0	0	0	1	Signs and sympthoms of acute poisoning	self-reported	no			0		0
0.399591	32.4782	1	157	Emerging contaminants in urban groundwater sources in Africa	Sorensen	Sorensen	jare1@bgs.ac.uk	British Geological Survey	UK	no	2015	2013	Zambia	0	1	1	1	1	1	0	0	0	1	0						0	0	0	0	0	0	0	0	0	0	0	0						0		0
7.97263	2.24367	1	375	Endocrine-disrupting activity of the fungicide mancozeb used in the Vhembe District of South Africa.	Seshoka	Barnhoorn	irene.barnhoorn@gmail.com	University of Venda	South Africa	yes	2021	na	South Africa	0	0	0	1	1	0	0	0	0	0	0						0	0	0	0	0	0	0	0	0	0	0	1	Reproductive health	objective measures	model	Consumption	no	0		0
7.01722	2.19985	1	17	Environmental contaminants of honeybee products in Uganda detected using LC-MS/MS and GC-ECD.	Amulen	Amulen	DeborahRuth.Amulen@Ugent.be	Ghent University	Belgium	yes	2017	2015	Uganda	0	1	1	1	1	1	1	1	1	0	0						0	0	0	0	0	0	0	0	0	0	0	0						1	no	0
0.202994	32.6763	1	162	Environmental monitoring of pesticide exposure and effects on mangrove aquatic organisms of Mozambique.	Sturve	Sturve	joachim.sturve@bioenv.gu.se	University of Gothenburg	Sweden	yes	2016	na	Mozambique	0	0	0	1	0	1	0	1	0	0	0						0	0	0	0	0	0	0	0	0	0	0	0						1	yes	0
-3.39837	36.849	1	54	Environmental monitoring of pesticide residues from farms at a neighbouring primary and pre-school in the Western Cape in South Africa.	Dalvie	Sosan	msosan@oauife.edu.ng	Obafemi Awolowo University	Nigeria	yes	2014	2010	South Africa	0	0	0	1	0	1	1	1	1	0	0						0	0	0	0	0	0	0	0	0	0	0	0						0		0
-3.35662	35.6752	1	430	Environmental risk assessment of pesticides currently applied in Ghana.	Onwona-Kwakye	Van den Brink	paul.vandenbrink@wur.nl	Wageningen University	Netherlands	no	2020	2014	Ghana	0	0	0	1	1	1	1	1	1	0	1	cross-sectional	occupational	na	adults	171	0	0	1	0	0	0	0	0	0	0	0	0						1	yes	0
-0.932684	34.1996	1	66	Environmental variables affecting the distribution of POPs on Mt. Meru, Tanzania	Guazzoni	Guazzoni	niccolo.guazzoni@unimi.it	University of Milan	Italy	no	2013	2010	Tanzania	0	1	1	0	0	0	0	0	0	0	0						0	0	0	0	0	0	0	0	0	0	0	0						0		0
7.95934	39.1344	1	213	Erythrocyte cholinesterase enzyme activity and hemoglobin values in cacao farmers of southwestern Nigeria as related to insecticide exposure.	Sosan	na	na	na	na	na	2010	2005	Nigeria	0	0	0	1	0	1	0	1	0	0	1	longitudinal	occupational	males	adults	76	0	0	1	1	0	0	0	0	0	0	0	1	Neurological assessment	objective measures	no			0		0
15.6411	32.5874	1	11	Estimation of human health risk associated with the consumption of pesticide-contaminated vegetables from Kumasi, Ghana.	Akoto	Akoto	wofakmann@yahoo.com	Kwame Nkrumah University of Science and Technology	Ghana	yes	2015	2013	Ghana	0	1	1	1	0	1	0	1	1	0	0						0	0	0	0	0	0	0	0	0	0	0	1	Unspecific human health risks	mode-based risks	model	Consumption	yes	0		0
-4.05318	39.6622	1	325	EU food safety standards, pesticide use and farm-level productivity: The case of high-value crops in Kenya	Asfaw	Asfaw	s.t.asfaw@cgiar.org	International Crops Research Institute for the Semi-Arid Tropics	India	no	2009	2006	Kenya	1	0	0	0	0	0	0	0	0	0	1	cross-sectional	occupational	females/males	adults		0	0	1	0	0	0	0	0	0	0	0	0						0		0
-16.7924	31.2703	1	1	Evaluating organochlorine pesticide residues in the aquatic environment of the Lake Naivasha River basin using passive sampling techniques	Abbasi	Abbasi	y.abbasi@utwente.nl	University of Twente	Netherlands	no	2018	2016	Kenya	0	1	1	0	0	0	0	0	0	0	0						0	0	0	0	0	0	0	0	0	0	0	0						0		0
-27.4261	32.0568	1	385	Evaluating the Level of Pesticides in the Blood of Small-Scale Farmers and Its Associated Risk Factors in Western Ethiopia	Afata	Afata	tarikun2001@gmail.com	Jimma University	Ethiopia	yes	2021	2020	Ethiopia	0	1	1	1	0	1	0	0	1	0	1	cross-sectional	occupational	females/males	adults	240	0	1	1	1	0	1	0	1	0	0	0	0						0		0
-16.964	27.987	1	304	Evaluation of Endocrine Disruptor Levels in Kafue Lechwe (kobus leche kafuensis) Samples from the Blue Lagoon National Park of Zambia	Sichilongo	Sichilongo	kwenga.sichilongo@mopipi.ub.bw	University of Botswana	Botswana	yes	2009	na	Zambia	0	1	1	1	0	1	0	0	1	0	0						0	0	0	0	0	0	0	0	0	0	0	0						0		0
-1.19542	37.0535	1	6	Evaluation of pesticides residues distribution in fresh and smoked body parts of Clarias gariepinus and assessment of possible health risks in Nigeria	Adeyeye	Arukwe	arukwe@bio.ntnu.no	Norwegian University of Science and Technology	Norway	no	2019	2016	Nigeria	0	1	1	1	1	1	1	1	0	0	0						0	0	0	0	0	0	0	0	0	0	0	1	Possible health effects	mode-based risks	model	Consumption	no	0		0
-1.75213	32.8133	1	227	Evidence of Allergic Reactions and Cardiopulmonary Impairments among Traders Operating from Foodstuff Warehouses.	Ibeneme	Ibeneme	sam.ibeneme@extern.hs-hannover.de	University of Nigeria	Nigeria	yes	2016	na	Nigeria	1	0	0	0	0	0	0	0	0	0	1	cross-sectional	occupational	males	adults	50	0	0	1	1	0	0	0	0	0	0	0	1	Respiratory health	objective measures	no			0		0
-16.6658	32.2674	1	50	Explorative socio-environmental survey for honey quality assessment in six target provinces of Burkina Faso	Cencetti	Cencetti	tania.cencett@aics.gov.it	Italian Agency for Development Cooperation	Italy	no	2017	2016	Burkina Faso	0	1	0	1	1	1	0	1	1	0	0						0	0	0	0	0	0	0	0	0	0	0	0						0		0
4.98766	36.9962	1	397	Exposure of the African mound building termite, Macrotermes bellicosus workers to commercially formulated 2,4-D and atrazine caused high mortality and impaired locomotor response.	Ejomah	Uyi	osariyekemwen.uyi@uniben.edu	University of Fort Hare	South Africa	yes	2020	2018	Nigeria	0	0	0	1	1	0	0	0	0	0	0						0	0	0	0	0	0	0	0	0	0	0	0						1	yes	0
0.444	32.491	1	354	Exposure to cholinesterase inhibiting insecticides and blood glucose level in a population of Ugandan smallholder farmers.	Hansen	Hansen	martinrunehassanhansen@ph.au.dk	Aarhus University	Denmark	no	2020	2019	Uganda	0	0	0	1	0	1	0	1	0	0	1	longitudinal	occupational	females/males	adults	364	0	0	1	1	0	1	0	1	0	0	0	1	Diabetes	objective measures	negative			0		0
5.36	-4.0083	1	207	Exposure to DDT and hypertensive disorders of pregnancy among South African women from an indoor residual spraying region: The VHEMBE study	Murray	Chevrier	jonathan.chevrier@mcgill.ca	McGill University	Canada	no	2018	2013	South Africa	0	1	1	0	0	0	0	0	0	0	1	cross-sectional	environmental	females	adults	733	0	0	0	1	0	1	0	1	0	0	0	1	Hypertension	doctor diagnosed	positive			0		0
14.8379	-10.7331	1	203	Exposure to DDT and its metabolites from khat (Catha edulis) chewing: Consumers risk assessment from southwestern Ethiopia.	Mekonen	Ambelu	aambelu@yahoo.com	Jimma University	Ethiopia	yes	2017	na	Ethiopia	0	1	1	0	0	0	0	0	0	0	1	cross-sectional	environmental	na	adults	423	0	0	1	0	0	0	0	0	0	0	0	1	Unspecific human health risks	mode-based risks	model	Consumption	yes	0		0
-6.78333	38.8667	1	352	Exposure to multiple pesticides and neurobehavioral outcomes among smallholder farmers in Uganda.	Fuhrimann	Fuhrimann	samuel.fuhrimann@swisstph.ch	Utrecht University	Netherlands	no	2021	2018	Uganda	0	0	0	1	1	1	1	1	1	0	1	cross-sectional	occupational	females/males	adults	288	0	0	1	1	0	0	0	0	0	0	0	1	Neurological assessment	objective measures	positive			0		0
5.29443	-3.9848	1	224	Farm residence and reproductive health among boys in rural South Africa.	English	Dalvie	aqiel.dalvie@uct.ac.za.	University of Cape Town	South Africa	yes	2012	2006	South Africa	0	1	0	1	0	1	0	1	1	0	1	cross-sectional	environmental	males	children	269	0	0	0	1	0	0	0	0	0	0	0	1	Reproductive health	objective measures	positive			0		0
7.40903	-1.97778	1	331	Farmer perceptions and pesticide use practices in vegetable production in Ghana.	Ntow	Ntow	ntow@excite.com	CSIR Water Research Inst	Ghana	yes	2006	na	Ghana	0	1	0	1	1	1	1	1	1	0	1	cross-sectional	occupational	females/males	adults	137	0	0	1	1	0	0	0	0	0	0	0	1	Pesticide poisoning	self-reported	no			0		0
-29.9061	31.002	1	265	Farmer's Knowledge and Perceptions on Rice Insect Pests and Their Management in Uganda	Alibu	Alibu	simoalibu@hotmail.com	National Crops Resources Research Institute	Uganda	yes	2016	na	Uganda	1	0	0	0	0	0	0	0	0	0	1	cross-sectional	occupational	females/males	adults	240	0	0	1	1	0	0	0	0	0	0	0	0						0		0
-22.3293	29.2509	1	274	Farmers Knowledge, Attitudes, Practices and Health Problems Associated with Pesticide Use in Rural Irrigation Villages, Southwest Ethiopia.	Gesesew	Gesesew	hailushepi@gmail.com	Jimma University	Ethiopia	yes	2016	2014	Ethiopia	0	1	1	1	0	1	0	1	0	0	1	cross-sectional	occupational	females/males	adults	719	0	0	1	1	0	0	0	0	0	0	0	1	Signs and sympthoms of acute poisoning	self-reported	no			0		0
-22.8982	29.5873	1	294	Farmers knowledge, perceptions and management of vegetable pests and diseases in Botswana	Obopile	Obopile	Obopile.1@osu.edu	Ohio State University	USA	no	2008	2004	Botswana	0	0	0	1	0	1	1	1	1	1	1	cross-sectional	occupational	females/males	adults	112	0	0	1	1	0	0	0	0	0	0	0	0						0		0
-0.03	37.22	1	283	Farmers' knowledge, perceptions and management practices for termite pests of maize in Southern Benin	Loko	Loko	lokoestelle@yahoo.fr	Faculty of Sciences and Technology of Dassa (FAST-Dassa)	Benin	yes	2019	2018	Benin	0	0	0	1	0	1	0	1	1	1	1	cross-sectional	occupational	females/males	adults	300	0	0	1	1	0	0	0	0	0	0	0	1	Signs and sympthoms of acute poisoning	self-reported	no			0		0
6.45566	2.54354	1	279	Farmers' Knowledge, Perceptions and Practices in Managing Weeds and Insect Pests of Common Bean in Northern Tanzania	Laizer	Laizer	laizerh@nm-aist.ac.tz	Nelson Mandela African Institution of Science and Technology	Tanzania	yes	2019	2019	Tanzania	0	0	0	1	1	1	0	1	0	0	1	cross-sectional	occupational	females/males	adults	169	0	0	1	1	0	0	0	0	0	0	0	1	Signs and sympthoms of acute poisoning	self-reported	no			0		0
-4.60598	15.2658	1	282	Farmers' knowledge, practices and injuries associated with pesticide exposure in rural farming villages in Tanzania.	Lekei	Lekei	elekei98@gmail.com	Tropical Pesticides Research Institute	Tanzania	yes	2014	2005	Tanzania	0	1	0	1	0	1	1	1	1	1	1	cross-sectional	occupational	females/males	adults	121	0	0	1	1	0	0	0	0	0	0	0	1	Pesticide poisoning	self-reported	no			0		0
1.68595	31.7163	1	275	Farmers perception of pesticide use and genetic erosion of landraces of tetraploid wheat (Triticum spp.) in Ethiopia	Hailu	na	markhmets@yahoo.com	Swedish University of Agricultural Sciences	Sweden	no	2016	2013	Ethiopia	1	0	0	0	0	0	0	0	0	0	1	cross-sectional	occupational	females/males	adults	1496	0	0	1	1	0	0	0	0	0	0	0	1	Signs and sympthoms of acute poisoning	self-reported	no			0		0
-34.5389	19.6963	1	330	Farmers’ knowledge, attitudes and practices towards management of cassava pests and diseases in forest transition and Guinea savannah agro-ecological zones of Ghana	Frimpong	Frimpong	benenash@yahoo.co.uk	Biotechnology and Nuclear Agricultural Research Institute	Ghana	yes	2021	2017	Ghana	1	0	0	0	0	0	0	0	0	0	1	cross-sectional	occupational	females/males	adults	94	0	0	1	1	0	0	0	0	0	0	0	0						0		0
5.4764	-1.2891	1	264	Farmers’ understanding of pesticide safety labels and field spraying practices: a case study of cotton farmers in northern Côte d’Ivoire	Ajayi	Ajayi	o.c.ajayi@cgiar.org	SADC-ICRAF Agroforestry Programme	Malawi	yes	2007	na	Côte D'ivoire	1	0	0	0	0	0	0	0	0	0	1	cross-sectional	occupational	males	adults	165	0	1	1	1	0	0	0	0	0	0	0	1	Signs and sympthoms of acute poisoning	self-reported	no			0		0
10.8015	41.6511	1	228	Fatal cases associated with eating chapatti contaminated with organophosphate in Tororo District, Eastern Uganda, 2015: case series	Kwesiga	Kwesiga	benon.kwesiga@musph.ac.ug	Ministry of Health	Uganda	yes	2019	2015	Uganda	0	0	0	1	0	1	0	1	0	0	1	case report	environmental	males	adults	7	0	0	0	1	0	1	0	1	0	0	0	1	Pesticide poisoning	self-reported	no			0		0
-21.1644	31.5465	1	153	Fate of pesticides in the arid subtropics, Botswana, Southern Africa.	Shunthirasingham	Wania	frank.wania@utoronto.ca	University of Toronto Scarborough	Canada	no	2010	2006	South Africa	0	1	1	0	0	0	0	0	0	0	0						0	0	0	0	0	0	0	0	0	0	0	0						0		0
-5.71839	13.5686	1	441	Feces are Effective Biological Samples for Measuring Pesticides and Flame Retardants in Primates.	Wang	Venier	mvenier@indiana.edu	Indiana University	USA	no	2020	2019	Uganda	0	1	1	1	0	1	0	1	1	0	0						0	0	0	0	0	0	0	0	0	0	0	0						0		0
0.327387	32.5654	1	148	First ecotoxicological assessment assay in a hydroelectric reservoir: The Lake Taabo (Côte d'Ivoire)	Roche	Roche	helene.roche@u-psud.fr	Université Paris-Sud	France	no	2009	2003	Côte D'ivoire	0	1	1	0	0	0	0	0	0	0	0						0	0	0	0	0	0	0	0	0	0	0	1	Unspecific human health risks	mode-based risks	model	Consumption	yes	0		0
7.75057	5.33681	1	46	First report of the concentrations and implications of DDT residues in chicken eggs from a malaria-controlled area.	Bouwman	Bouwman	henk.bouwman@nwu.ac.za	North-West University	South Africa	yes	2015	2008	South Africa	0	1	1	0	0	0	0	0	0	0	0						0	0	0	0	0	0	0	0	0	0	0	1	Unspecific human health risks	mode-based risks	model	Consumption	no	0		0
6.68394	-1.60753	1	339	Gambling in the garden: Pesticide use and risk exposure in Ugandan smallholder farming.	Andersson	Andersson	elina.andersson@lucsus.lu.se	Lund University	Sweden	no	2021	2017	Uganda	1	0	0	0	0	0	0	0	0	0	1	cross-sectional	occupational/environmental	females/males	adults	200	0	1	1	1	0	0	0	0	0	0	0	1	Pesticide poisoning	self-reported	no			0		0
-33.4242	19.6028	1	156	GC-MS determination of targeted pesticides in environmental samples from the Kafue Flats of Zambia.	Sichilongo	Sichilongo	leny2k@yahoo.com	University of Botswana,	Botswana	yes	2013	2006	Zambia	0	1	1	0	0	0	0	0	0	0	0						0	0	0	0	0	0	0	0	0	0	0	0						0		0
0.397083	32.4683	1	105	Headspace solid phase microextraction in the determination of pesticides in water samples from the Okavango Delta with gas chromatography-electron capture detection and time-of-flight mass spectrometry	Mmualefe	Mmualefe	lmmualefe@gmail.com	University of Botswana	Botswana	yes	2009	2006	Botswana	0	1	1	0	0	0	0	0	0	0	0						0	0	0	0	0	0	0	0	0	0	0	0						0		0
-4.24959	15.2444	1	239	Health and environmental impacts of pesticide use practices: A case study of farmers in Ekiti State, Nigeria	Oluwole	Cheke	r.a.cheke@greenwich.ac.uk	University of Greenwich at Medway	UK	no	2011	2008	Nigeria	0	0	0	1	1	1	1	0	0	0	1	cross-sectional	occupational	males	adults	150	0	0	1	1	0	0	0	0	0	0	0	1	Signs and sympthoms of acute poisoning	objective measures	no			0		0
0.333087	32.6473	1	119	Health assessment of freshwater fish species from Albasini Dam, outside a DDT-sprayed area in Limpopo province, South Africa: a preliminary study	Nibamureke	Wagenaar	inaw@uj.ac.za	University of Johannesburg	South Africa	yes	2016	2014	South Africa	0	1	1	0	0	0	0	0	0	0	0						0	0	0	0	0	0	0	0	0	0	0	0						1	yes	0
7.91355	39.4982	1	199	Health effects of agrochemicals among farm workers in commercial farms of Kwekwe district, Zimbabwe.	Magauzi	Chadambuka	na	University of Zimbabwe	Zimbabwe	yes	2011	2006	Zimbabwe	0	0	0	1	0	1	0	1	0	0	1	cross-sectional	occupational	females/males	adults	246	0	0	1	1	0	1	0	1	0	0	0	1	Neurological assessment	objective measures	positive			0		0
0.352031	32.4732	1	243	Health risk among pesticide sellers in Bamenda (Cameroon) and peripheral areas	Sonchieu	Sonchieu	jsonchieu@yahoo.fr	University of Bamenda	Cameroon	yes	2018	na	Cameroon	0	0	0	1	1	1	1	1	1	1	1	cross-sectional	occupational	females/males	adults	32	0	1	1	1	0	0	0	0	0	0	0	1	Signs and sympthoms of acute poisoning	self-reported	no			0		0
-4.01421	36.0474	1	185	Health risk assessment of dermal exposure to chlorpyrifos among applicators on rice farms in Ghana	Atabila	Atabila	albert.atabila@griffithuni.edu.au	Griffith University	Australia	no	2018	2016	Ghana	0	0	0	1	0	1	0	1	0	0	1	cross-sectional	occupational	males	adults	24	0	1	1	1	0	1	0	0	0	0	1	1	Unspecific human health risks	mode-based risks	model	Dermal	yes	0		0
15.6726	32.5376	1	12	Health risk assessment of pesticides residue in maize and cowpea from Ejura, Ghana	Akoto	Akoto	wofakmann@yahoo.com	Kwame Nkrumah University of Science and Technology	Ghana	yes	2013	2012	Ghana	0	1	1	1	0	1	0	1	1	0	0						0	0	0	0	0	0	0	0	0	0	0	1	Unspecific human health risks	mode-based risks	model	Consumption	yes	0		0
7.63503	36.9063	1	174	Health risks associated with pesticide residues in sediments, fish, and plants from the Ouémé valley in the Republic of Bénin	Yehouenou	van Gestel	kees.van.gestel@vu.nl	VU University	Netherlands	no	2013	2004	Benin	0	1	1	0	0	0	0	0	0	0	0						0	0	0	0	0	0	0	0	0	0	0	1	Unspecific human health risks	mode-based risks	model	Consumption	yes	0		0
-3.35769	36.6504	1	231	Health Symptoms Associated with Pesticides Exposure among Flower and Onion Pesticide Applicators in Arusha Region	Mwabulambo	Mwabulambo	moc.liamg@91awmus	Muhimbili University of Health and Allied Sciences	Tanzania	yes	2018	2017	Tanzania	0	0	0	1	0	1	0	1	0	0	1	cross-sectional	occupational	males	adults	140	0	0	1	1	0	1	0	1	0	0	0	1	Neurological assessment	objective measures	no			0		0
6.34372	5.65113	1	102	Heavy Metals and Organochlorine Residues in Water, Sediments, and Fish in Aquatic Ecosystems in Urban and Peri-Urban Areas in Tanzania	Mdegela	Mdegela	rmdegela@yahoo.com	Sokoine University of Agriculture	Tanzania	yes	2009	2002	Tanzania	0	1	1	0	0	0	0	0	0	0	0						0	0	0	0	0	0	0	0	0	0	0	1	Possible health risks	mode-based risks	model	Consumption	no	0		0
7.03166	38.4314	1	427	Herbicides in Camps Bay (Cape Town, South Africa), supplemented.	Ojemaye	Ojemaye	3714926@myuwc.ac.za	University of the Western Cape	South Africa	yes	2021	2017	South Africa	0	0	0	1	1	0	0	0	0	0	0						0	0	0	0	0	0	0	0	0	0	0	0						0		0
5.59564	-0.189344	1	425	Herbicides in the tissues and organs of different fish species (Kalk Bay harbour, South Africa): occurrence, levels and risk assessment.	Ojemaye	Ojemaye	3714926@myuwc.ac.za	University of the Western Cape	South Africa	yes	2020	2017	South Africa	0	0	0	1	1	0	0	0	0	0	0						0	0	0	0	0	0	0	0	0	0	0	1	Cancer	mode-based risks	model	Consumption	yes	1	yes	0
8.62167	39.5831	1	221	High Incidence of Moderately Reduced Renal Function and Lead Bioaccumulation in Agricultural Workers in Assin South District, Ghana: A Community-Based Case-Control Study	Adu	Adu	patrick.adu@ucc.edu.gh	University of Cape Coast	Ghana	yes	2019	2018	Ghana	0	0	0	1	1	1	0	1	1	0	1	cross-sectional	occupational	males	adults	144	0	1	1	1	0	0	0	0	0	0	0	1	Kidney and/or liver problems	objective measures	no			0		0
-0.419933	35.088	1	225	High Prevalence of Respiratory and Dermal Symptoms Among Ethiopian Flower Farm Workers.	Hanssen	Hanssen	Vegard.Hanssen@igs.uib.no	University of Bergen	Norway	no	2015	2012	Ethiopia	0	0	0	1	0	1	0	1	0	0	1	cross-sectional	occupational	females/males	adults	213	0	0	1	1	0	0	0	0	0	0	0	1	Respiratory health	self-reported	positive			0		0
1.37103	32.2925	1	186	High serum organochlorine pesticide concentrations in diabetics of a cotton producing area of the Benin Republic (West Africa).	Azandjeme	Azandjeme	colette.sylvie.azandjeme@umontreal.ca	University of Montreal	Canada	no	2014	2011	Benin	0	1	1	0	0	0	0	0	0	0	1	cross-sectional	environmental	females/males	adults	118	0	0	1	1	0	1	0	1	0	0	0	1	Diabetes	objective measures	no			0		0
7.48333	38.5333	1	210	Hirmi Valley liver disease: a disease associated with exposure to pyrrolizidine alkaloids and DDT.	Robinson	Thursz	m.thursz@imperial.ac.uk	Imperial College London	UK	no	2014	2009	Ethiopia	0	1	1	0	0	0	0	0	0	0	1	cross-sectional	occupational	females/males	adults	32	0	0	0	1	0	1	0	1	0	0	0	1	Kidney and/or liver problems	objective measures	no			0		0
6.47947	-0.336666	1	251	Histological assessment of selected tissues in tigerfish (Hydrocynus vittatus Castelnau, 1861) from the Sanyati Basin, Lake Kariba, Zimbabwe: a DDT-sprayed area	Mabika	Mabika	mabikan2@yahoo.co.uk	University of Zimbabwe	Zimbabwe	yes	2017	2014	Zimbabwe	0	1	1	0	0	0	0	0	0	0	0						0	0	0	0	0	0	0	0	0	0	0	0						0		0
5.86789	6.1739	1	19	Historical deposition of persistent organic pollutants in Lake Victoria and two alpine equatorial lakes from East Africa: Insights into atmospheric deposition from sedimentation profiles.	Arinaitwe	Arinaitwe	ken.arina@gmail.com	Makerere University	Uganda	yes	2016	2009	Uganda	0	1	1	0	0	0	0	0	0	0	0						0	0	0	0	0	0	0	0	0	0	0	0						0		0
-5.43041	38.9775	1	198	Human exposure to persistent organic pollutants in West Africa--a temporal trend study from Guinea-Bissau.	Linderholm	Linderholm	linda.linderholm@mmk.su.se	Stockholm University	Sweden	no	2010	2007	Guinea-Bissau	0	1	1	0	0	0	0	0	0	0	1	longitudinal	environmental	males	adults	33	0	0	1	1	0	1	0	1	0	0	0	0						0		0
-15.5597	34.5044	1	372	Human Exposures to Neonicotinoids in Kumasi, Ghana.	Nimako	Ikenaka	y_ikenaka@vetmed.hokudai.ac.jp	Hokkaido University	Japan	no	2021	na	Ghana	0	0	0	1	0	1	0	0	0	0	1	cross-sectional	environmental	females/males	adults	75	0	0	0	0	0	1	1	0	0	0	0	1	Unspecific human health risks	objective measures	no			0		0
7.38838	1.09277	1	127	Human Health Risk Associated with Dietary and Non-Dietary Intake of Organochlorine Pesticide Residues from Rice Fields in Edo State Nigeria	Ogbeide	Ogbeide	ozekeke.ogbeide@uniben.edu	University of Benin	Nigeria	yes	2016	2013	Nigeria	0	1	1	0	0	0	0	0	0	0	0						0	0	0	0	0	0	0	0	0	0	0	1	Unspecific human health risks	mode-based risks	model	Consumption	yes	1	yes	0
-33.5171	18.5263	1	136	Impacts of climate-induced changes on the distribution of pesticides residues in water and sediment of Lake Naivasha, Kenya.	Otieno	Otieno	tudor20082000@yahoo.com	Maseno University	Kenya	yes	2013	2010	Kenya	0	0	0	1	0	1	0	1	0	1	0						0	0	0	0	0	0	0	0	0	0	0	0						1	yes	0
6.16782	1.24396	1	164	Impacts of nutrients and pesticides from small- and large-scale agriculture on the water quality of Lake Ziway, Ethiopia.	Teklu	Van den Brink	paul.vandenbrink@wur.nl	Wageningen University	Netherlands	no	2018	2015	Ethiopia	0	1	0	1	0	1	1	1	1	1	0						0	0	0	0	0	0	0	0	0	0	0	1	Unspecific human health risks	mode-based risks	model	Consumption	yes	1	yes	0
7.82732	-0.129552	1	229	Increase in the Risk of Respiratory Disorders in Adults and Children Related to Crop-Growing in Niger.	Mamane	Tessier	rf.2xuaedrob-u.depsi@reisset.siocnarf-naej	Université de Bordeaux	France	no	2016	2013	Niger	0	0	0	1	0	1	0	0	1	0	1	cross-sectional	environmental	females/males	adults/children	700	0	0	1	1	0	0	0	0	0	0	0	1	Respiratory health	doctor diagnosed	negative			0		0
-26.713	27.8263	1	384	Indoor Air Exposure to Multiple Agricultural Pesticides Potentially Posing the Highest Risk to Young Children	Msibi	Wu	kuenyuhwu@ntu.edu.tw	National Taiwan University	Taiwan	no	2021	2018	Swaziland	0	0	0	1	1	0	0	0	0	0	0						0	0	0	0	0	0	0	0	0	0	0	1	Cancer	mode-based risks	model	Inhalation	yes	0		0
6.63547	38.5326	1	349	Infertility and associated factors in three hospitals in Douala, Cameroon: A cross-sectional study.	Egbe	Egbe	toegbe@gmail.com	University of Buea Cameroon	Cameroon	yes	2020	2016	Cameroon	1	0	0	0	0	0	0	0	0	0	1	cross-sectional	environmental	females/males	adults	360	0	0	1	1	0	0	0	0	0	0	0	1	Reproductive health	doctor diagnosed	positive			0		0
7.63873	-1.90505	1	175	Influence of fishing technique on organochlorine pesticide accumulation in fish and its possible human health risk in the Republic of Bénin	Yehouenou	van Gestel	kees.van.gestel@vu.nl	VU University	Netherlands	no	2013	2004	Benin	0	1	1	0	0	0	0	0	0	0	0						0	0	0	0	0	0	0	0	0	0	0	1	Unspecific human health risks	mode-based risks	model	Consumption	no	0		0
-6.16671	39.1887	1	161	Inhibition of rainbow trout acetylcholinesterase by aqueous and suspended particle-associated organophosphorous insecticides	Sturm	Sturm	Armin.Sturm@stir.ac.uk	University of Stirling	UK	no	2007	2002	South Africa	0	0	0	1	0	1	0	1	0	0	0						0	0	0	0	0	0	0	0	0	0	0	0						1	yes	0
0.400176	32.4795	1	149	Insecticide dissipation from soil and plant surfaces in tropical horticulture of southern Benin, West Africa.	Rosendhal	Rosendhal	ingrid.rosendahl@uni-bonn.de	University of Bonn	Germany	no	2009	2007	Benin	0	1	0	1	0	1	0	1	1	0	0						0	0	0	0	0	0	0	0	0	0	0	0						0		0
-23.9284	29.2526	1	160	Insecticide residues in bats along a land use-gradient dominated by cotton cultivation in northern Benin, West Africa.	Stechert	Kolb	m.kolb@tu-braunschweig.de	Technische Universität Braunschweig	Germany	no	2014	2009	Benin	0	1	1	1	0	1	0	1	0	0	0						0	0	0	0	0	0	0	0	0	0	0	0						0		0
0.336377	32.6362	1	133	Insecticide residues in cotton soils of Burkina Faso and effects of insecticides on fluctuating asymmetry in honey bees (Apis mellifera Linnaeus).	Ondo Zue Abaga	Abaga	norbert.ondo@limos.uhp-nancy.fr	Nancy Université	France	no	2011	2006	Burkina Faso	0	1	0	1	0	1	0	1	1	1	0						0	0	0	0	0	0	0	0	0	0	0	0						1	yes	0
-26.2323	28.0746	1	101	Insecticide residues in soil and water in coastal areas of vegetable production in Togo.	Mawussi	Júnior	romulo.scorza@embrapa.br	Embrapa Western Agriculture	Brazil	no	2014	2012	Togo	0	1	1	0	0	0	0	0	0	0	0						0	0	0	0	0	0	0	0	0	0	0	1	Unspecific human health risks	mode-based risks	model	Consumption	no	0		0
-0.775064	36.3521	1	214	Insecticide residues in the blood serum and domestic water source of cacao farmers in Southwestern Nigeria.	Sosan	Sosan	msosan@oauife.edu.ng	Obafemi Awolowo University	Nigeria	yes	2008	na	Nigeria	0	1	0	1	0	1	0	1	0	0	1	cross-sectional	occupational/environmental	males	adults	76	0	1	1	1	0	1	0	1	0	0	0	1	Unspecific human health risks	mode-based risks	no			0		1
6.683	-0.75	2	125	International Pellet Watch: Global monitoring of persistent organic pollutants (POPs) in coastal waters. 1. Initial phase data on PCBs, DDTs, and HCHs	Ogata	Takada	shige@cc.tuat.ac.jp	Tokyo University of Agriculture and Technology	Japan	no	2009	2008	Mozambique	0	1	1	0	0	0	0	0	0	0	0						0	0	0	0	0	0	0	0	0	0	0	0						0		0
14.0335	-0.0458	2	126	International Pellet Watch: Global monitoring of persistent organic pollutants (POPs) in coastal waters. 1. Initial phase data on PCBs, DDTs, and HCHs	Ogata	Takada	shige@cc.tuat.ac.jp	Tokyo University of Agriculture and Technology	Japan	no	2009	2008	South Africa	0	1	1	0	0	0	0	0	0	0	0						0	0	0	0	0	0	0	0	0	0	0	0						0		0
-30.3004	27.0856	1	15	Investigating the temporal trends in PAH, PCB and OCP concentrations in Hartbeespoort Dam, South Africa, using semipermeable membrane devices (SPMDs)	Amdany	Chimuka	luke.chimuka@wits.ac.za	University of the Witwatersrand	South Africa	yes	2014	2011	South Africa	0	1	1	0	0	0	0	0	0	0	0						0	0	0	0	0	0	0	0	0	0	0	0						0		0
6.6973	-1.6293	1	267	Knowledge and perception of Ghanaian cocoa farmers on mirid control and their willingness to use forecasting systems	Awudzi	Awudzi	godfred.awudzi@crig.org.gh	Cocoa Research Institute of Ghana	Ghana	no	2016	2012	Ghana	0	0	0	1	0	1	0	0	1	1	1	cross-sectional	occupational	males	adults	280	0	0	1	1	0	0	0	0	0	0	0	0						0		0
-20.233	57.498	1	277	Knowledge and practices of farmers with reference to pesticide management: implications on human health.	Karunamoorthi	Karunamoorthi	karunamoorthi@yahoo.com	Jimma University	Ethiopia	yes	2012	2008	Ethiopia	0	1	1	1	1	1	0	1	0	0	1	cross-sectional	occupational	females/males	adults	175	0	0	1	1	0	0	0	0	0	0	0	1	Signs and sympthoms of acute poisoning	self-reported	no			0		0
-29.3565	27.5088	1	289	Knowledge and practices of in-home pesticide use: a community survey in Uganda.	Nalwanga	Ssempebwa	gu.ca.hpsum@spmessj	Makerere University	Uganda	yes	2011	na	Uganda	0	0	0	1	0	1	0	0	1	0	1	cross-sectional	environmental	females/males	adults	100	0	0	1	1	0	0	0	0	0	0	0	1	Signs and sympthoms of acute poisoning	self-reported	no			0		0
-22.6829	29.6519	1	281	Knowledge and Practices Relating to Acute Pesticide Poisoning Among Health Care Providers in Selected Regions of Tanzania.	Lekei	Lekei	moc.liamg@89iekele	Tropical Pesticides Research Institute	Tanzania	yes	2017	2005	Tanzania	0	1	1	1	1	1	1	1	1	1	1	cross-sectional	occupational	females/males	adults	66	0	0	1	1	0	0	0	0	0	0	0	1	Signs and sympthoms of acute poisoning	self-reported	no			0		0
9.09653	7.78827	1	20	Legacy and currently used pesticides in the atmospheric environment of Lake Victoria, East Africa	Arinaitwe	Arinaitwe	ken.arina@gmail.com	Makerere University	Uganda	yes	2016	2010	Uganda	0	1	1	1	1	1	1	1	0	0	0						0	0	0	0	0	0	0	0	0	0	0	0						0		0
-15.3724	28.5063	2	416	Legacy and emerging organic contaminants: Levels and profiles in top predator fish from the western Indian Ocean in relation to their trophic ecology	Munschy	Munschy	cmunschy@ifremer.fr	French Research Institute for Exploitation of the Sea	France	no	2020	2014	Somalia	0	1	1	0	0	0	0	0	0	0	0						0	0	0	0	0	0	0	0	0	0	0	0						0		0
-33.9419	18.4613	2	417	Legacy and emerging organic contaminants: Levels and profiles in top predator fish from the western Indian Ocean in relation to their trophic ecology.	Munschy	Munschy	cmunschy@ifremer.fr	French Research Institute for Exploitation of the Sea	France	no	2020	2014	Mozambique	0	1	1	0	0	0	0	0	0	0	0						0	0	0	0	0	0	0	0	0	0	0	0						0		0
6.65663	-1.63238	2	418	Legacy and emerging organic contaminants: Levels and profiles in top predator fish from the western Indian Ocean in relation to their trophic ecology.	Munschy	Munschy	cmunschy@ifremer.fr	French Research Institute for Exploitation of the Sea	France	no	2020	2014	Seychelles	0	1	1	0	0	0	0	0	0	0	0						0	0	0	0	0	0	0	0	0	0	0	0						0		0
8.474	1.0482	2	419	Legacy and emerging organic contaminants: Levels and profiles in top predator fish from the western Indian Ocean in relation to their trophic ecology.	Munschy	Munschy	cmunschy@ifremer.fr	French Research Institute for Exploitation of the Sea	France	no	2020	2014	Chagos	0	1	1	0	0	0	0	0	0	0	0						0	0	0	0	0	0	0	0	0	0	0	0						0		0
12.5383	-1.44839	1	378	Levels and health risk assessment of organochlorine pesticide residues in vegetables from Yamaltu area in Gombe, Nigeria.	Sulaiman	Sulaiman	sulaimanmuhammadbashir@gmail.com	University of Nigeria	Nigeria	yes	2021	na	Nigeria	0	1	0	0	0	0	0	0	0	0	0						0	0	0	0	0	0	0	0	0	0	0	1	Cancer	mode-based risks	model	Consumption	no	0		0
-4.38108	15.3725	1	253	Levels and patterns of organochlorine pesticides and their degradation products in rainwater in Kibaha Coast Region, Tanzania	Mahugija	Mahugija	mahugija@chem.udsm.ac.tz	University of Dar es Salaam	Tanzania	yes	2015	2009	Tanzania	0	1	1	0	0	0	0	0	0	0	0						0	0	0	0	0	0	0	0	0	0	0	0						0		0
-34.3068	20.1925	1	143	Levels and patterns of persistent organic pollutants (POPs) in tilapia (Oreochromis sp.) from four different lakes in Tanzania: geographical differences and implications for human health.	Polder	Polder	anuschka.polder@nmbu.no	Norwegian University of Life Sciences	Norway	no	2014	2011	Tanzania	0	1	1	0	0	0	0	0	0	0	0						0	0	0	0	0	0	0	0	0	0	0	1	Unspecific human health risks	mode-based risks	model	Consumption	no	0		0
-1.31363	29.6801	1	7	Levels and seasonal variations of organochlorine pesticides in urban and rural background air of southern Ghana	Adu-Kumi	Adu-Kumi	adukumisam@yahoo.com	University of Ghana	Ghana	yes	2012	2008	Ghana	0	1	1	0	0	0	0	0	0	0	0						0	0	0	0	0	0	0	0	0	0	0	0						0		0
6.51597	3.3842	1	412	Levels of DDTs and other organochlorine pesticides in healthy wild Nile crocodiles (Crocodylus niloticus) from a flagship conservation area.	Gerber	Gerber	gerberrjl@gmail.com	North-West University	South Africa	yes	2021	2010	South Africa	0	1	1	0	0	0	0	0	0	0	0						0	0	0	0	0	0	0	0	0	0	0	0						0		0
0.197757	37.6734	1	193	Levels of organochlorine pesticides in the blood of people living in areas of intensive pesticide use in Sudan.	Elbashir	Hammad	ahmed7399@yahoo.com	University of KwaZulu-Natal	South Africa	yes	2015	na	Sudan	0	1	1	0	0	0	0	0	0	0	1	cross-sectional	occupational	males	adults	96	0	0	1	0	0	1	0	1	0	0	0	0						0		0
15.2406	-14.7927	2	437	Levels of persistent organic pollutants (POPs) in foods from the first regional Sub-Saharan Africa Total Diet Study	Vaccher	Leblanc	jeancharles.leblanc@fao.org	FAO	Italy	no	2020	2017	Benin	0	1	1	0	0	0	0	0	0	0	0						0	0	0	0	0	0	0	0	0	0	0	0						0		0
-20.11	57.672	2	438	Levels of persistent organic pollutants (POPs) in foods from the first regional Sub-Saharan Africa Total Diet Study.	Vaccher	Leblanc	jeancharles.leblanc@fao.org	FAO	Italy	no	2020	2017	Cameroon	0	1	1	0	0	0	0	0	0	0	0						0	0	0	0	0	0	0	0	0	0	0	0						0		0
-6.87934	39.3017	2	439	Levels of persistent organic pollutants (POPs) in foods from the first regional Sub-Saharan Africa Total Diet Study.	Vaccher	Leblanc	jeancharles.leblanc@fao.org	FAO	Italy	no	2020	2017	Mali	0	1	1	0	0	0	0	0	0	0	0						0	0	0	0	0	0	0	0	0	0	0	0						0		0
-6.86738	37.6148	2	440	Levels of persistent organic pollutants (POPs) in foods from the first regional Sub-Saharan Africa Total Diet Study.	Vaccher	Leblanc	jeancharles.leblanc@fao.org	FAO	Italy	no	2020	2017	Nigeria	0	1	1	0	0	0	0	0	0	0	0						0	0	0	0	0	0	0	0	0	0	0	0						0		0
-15.4061	28.3574	1	118	Levels of pesticides residues in the White Nile water in the Sudan	Nesser	Hammad	ahmed7399@yahoo.com	University of Khartoum	Sudan	yes	2016	2005	Sudan	0	1	1	1	1	1	0	1	1	0	0						0	0	0	0	0	0	0	0	0	0	0	0						0		0
-25.6559	28.3521	1	435	Levels, bioaccumulation and biomagnification of pesticide residues in a tropical freshwater food web.	Tongo	Tongo	isioma.tongo@uniben.edu	University of Benin	Nigeria	yes	2021	2017	Nigeria	0	1	1	1	1	1	0	1	0	0	0						0	0	0	0	0	0	0	0	0	0	0	0						1	yes	0
6.40623	10.3399	1	98	Levels, compositions and distributions of organochlorine pesticide residues in soil 5-14 years after clean-up of former storage sites in Tanzania.	Mahugija	Mahugija	mahugija@chem.udsm.ac.tz	University of Dar es Salaam	Tanzania	yes	2014	2009	Tanzania	0	1	1	0	0	0	0	0	0	0	0						0	0	0	0	0	0	0	0	0	0	0	0						0		0
5.29453	12.6715	1	150	Long-term decreases in persistent organic pollutants in South African coastal waters detected from beached polyethylene pellets.	Ryan	Ryan	peter.ryan@uct.ac.za,pryan31@gmail.com	University of Cape Town	South Africa	yes	2012	2008	South Africa	0	1	1	0	0	0	0	0	0	0	0						0	0	0	0	0	0	0	0	0	0	0	0						0		0
-25.7509	27.853	1	305	Management of cocoa: Constraints during acquisition and application of pesticides in the humid forest zones of southern Cameroon	Sonwa	Sonwa	dsonwa@cgiar.org	IITA-Cameroon	Cameroon	yes	2008	2005	Cameroon	0	1	0	1	0	1	1	1	0	0	1	cross-sectional	occupational	females/males	adults	600	0	0	1	1	0	0	0	0	0	0	0	0						0		0
-7.10432	37.6449	2	268	Mapping gendered pest management knowledge, practices, and pesticide exposure pathways in Ghana and Mali	Christie	Christie	mechristie@vt.edu	Virginia Tech	USA	no	2015	2011	Ghana	1	0	0	0	0	0	0	0	0	0	1	cross-sectional	occupational	males	adults	290	0	1	1	1	0	0	0	0	0	0	0	0						0		0
8.32867	-0.765003	2	269	Mapping gendered pest management knowledge, practices, and pesticide exposure pathways in Ghana and Mali	Christie	Christie	mechristie@vt.edu	Virginia Tech	USA	no	2015	2011	Mali	1	0	0	0	0	0	0	0	0	0	1	cross-sectional	occupational	males	adults	120	0	1	1	1	0	0	0	0	0	0	0	0						0		0
16.7684	-3.00669	1	346	Maternal pesticide exposure and child neuro-development among smallholder tomato farmers in the southern corridor of Tanzania.	Chilipwel	Chilipweli	chilipwelipeter64@gmail.com	Ruaha catholic university	Tanzania	yes	2021	2019	Tanzania	0	0	0	1	1	1	1	1	1	0	1	cross-sectional	environmental	females	adults	286	0	0	1	1	0	0	0	0	0	0	0	1	Neurological assessment	self-reported	positive			0		0
16.948	-3.007	1	357	May agricultural water sources containing mixtures of agrochemicals cause hormonal disturbances?	Horn	Horn	suranie.prinsloo@nwu.ac.za	North-West University	South Africa	yes	2020	2017	South Africa	0	0	0	1	1	0	0	0	0	0	0						0	0	0	0	0	0	0	0	0	0	0	1	Reproductive health	objective measures	model	Consumption	yes	0		0
-1.24809	36.9005	1	364	Mixture of Organophosphates Chronic Exposure and Pancreatic Dysregulations in Two Different Population Samples.	Javeres	Javeres	mbahjl@yahoo.fr <mbahjl@yahoo.fr	COMSATS University Islamabad	Pakistan	no	2020	na	Cameroon	0	0	0	1	0	1	0	1	0	0	1	cross-sectional	occupational/environmental	females/males	adults	500	0	0	1	1	0	1	0	1	0	0	0	1	Diabetes	objective measures	positive			0		0
-33.9572	18.7067	1	165	Monitoring and risk assessment of pesticides in irrigation systems in Debra Zeit, Ethiopia.	Teklu	Van den Brink	paul.vandenbrink@wur.nl	Wageningen University	Netherlands	no	2016	2014	Ethiopia	0	1	0	1	1	1	1	1	1	1	1	cross-sectional	occupational	na	adults	15	0	0	1	1	0	0	0	0	0	0	0	1	Unspecific human health risks	mode-based risks	model	Consumption	no	1	yes	0
0.0236	37.9062	1	360	Monitoring of carbaryl and cypermethrin concentrations in water and soil in Southern Malawi.	Kanyika-Mbewe	Kaonga	ckaonga07@gmail.com	University of Malawi	Malawi	yes	2020	2016	Malawi	0	0	0	1	0	1	0	0	1	0	0						0	0	0	0	0	0	0	0	0	0	0	1	Unspecific human health risks	mode-based risks	model	Consumption	yes	0		0
7.6258	4.18961	2	78	Monitoring of persistent organic pollutants in Africa.	Klanova	Klanova	klanova@recetox.muni.cz	RECETOX Centre	Czech Republic	no	2009	2008	Congo	0	1	1	0	0	0	0	0	0	0	0						0	0	0	0	0	0	0	0	0	0	0	0						0		0
-5.14497	37.3095	2	79	Monitoring of persistent organic pollutants in Africa.	Klanova	Klanova	klanova@recetox.muni.cz	RECETOX Centre	Czech Republic	no	2009	2008	Congo	0	1	1	0	0	0	0	0	0	0	0						0	0	0	0	0	0	0	0	0	0	0	0						0		0
1.75935	31.2303	2	80	Monitoring of persistent organic pollutants in Africa.	Klanova	Klanova	klanova@recetox.muni.cz	RECETOX Centre	Czech Republic	no	2009	2008	Ethiopia	0	1	1	0	0	0	0	0	0	0	0						0	0	0	0	0	0	0	0	0	0	0	0						0		0
0.399426	32.4761	2	81	Monitoring of persistent organic pollutants in Africa.	Klanova	Klanova	klanova@recetox.muni.cz	RECETOX Centre	Czech Republic	no	2009	2008	Ghana	0	1	1	0	0	0	0	0	0	0	0						0	0	0	0	0	0	0	0	0	0	0	0						0		0
0.444	32.491	2	82	Monitoring of persistent organic pollutants in Africa.	Klanova	Klanova	klanova@recetox.muni.cz	RECETOX Centre	Czech Republic	no	2009	2008	Kenya	0	1	1	0	0	0	0	0	0	0	0						0	0	0	0	0	0	0	0	0	0	0	0						0		0
0.3048	32.6112	2	83	Monitoring of persistent organic pollutants in Africa.	Klanova	Klanova	klanova@recetox.muni.cz	RECETOX Centre	Czech Republic	no	2009	2008	Mali	0	1	1	0	0	0	0	0	0	0	0						0	0	0	0	0	0	0	0	0	0	0	0						0		0
4.06456	9.75749	2	84	Monitoring of persistent organic pollutants in Africa.	Klanova	Klanova	klanova@recetox.muni.cz	RECETOX Centre	Czech Republic	no	2009	2008	Mauritius	0	1	1	0	0	0	0	0	0	0	0						0	0	0	0	0	0	0	0	0	0	0	0						0		0
-13.85	34.1688	2	85	Monitoring of persistent organic pollutants in Africa.	Klanova	Klanova	klanova@recetox.muni.cz	RECETOX Centre	Czech Republic	no	2009	2008	Nigeria	0	1	1	0	0	0	0	0	0	0	0						0	0	0	0	0	0	0	0	0	0	0	0						0		0
13.9217	-16.6813	2	86	Monitoring of persistent organic pollutants in Africa.	Klanova	Klanova	klanova@recetox.muni.cz	RECETOX Centre	Czech Republic	no	2009	2008	Senegal	0	1	1	0	0	0	0	0	0	0	0						0	0	0	0	0	0	0	0	0	0	0	0						0		0
13.9999	38.8849	2	87	Monitoring of persistent organic pollutants in Africa.	Klanova	Klanova	klanova@recetox.muni.cz	RECETOX Centre	Czech Republic	no	2009	2008	South Africa	0	1	1	0	0	0	0	0	0	0	0						0	0	0	0	0	0	0	0	0	0	0	0						0		0
-34.155	19.003	2	88	Monitoring of persistent organic pollutants in Africa.	Klanova	Klanova	klanova@recetox.muni.cz	RECETOX Centre	Czech Republic	no	2009	2008	Sudan	0	1	1	0	0	0	0	0	0	0	0						0	0	0	0	0	0	0	0	0	0	0	0						0		0
7.81177	39.8315	2	89	Monitoring of persistent organic pollutants in Africa.	Klanova	Klanova	klanova@recetox.muni.cz	RECETOX Centre	Czech Republic	no	2009	2008	Togo	0	1	1	0	0	0	0	0	0	0	0						0	0	0	0	0	0	0	0	0	0	0	0						0		0
9.031	7.37815	2	90	Monitoring of persistent organic pollutants in Africa.	Klanova	Klanova	klanova@recetox.muni.cz	RECETOX Centre	Czech Republic	no	2009	2008	Zambia	0	1	1	0	0	0	0	0	0	0	0						0	0	0	0	0	0	0	0	0	0	0	0						0		0
11.8603	3.38673	1	110	Monitoring Pesticide Residues in Fruits and Vegetables at Two of the Biggest Fresh Produce Markets in Africa.	Mutengwe	KORSTEN	lise.korsten@up.ac.za.	University of Pretoria	South Africa	yes	2016	2012	South Africa	0	1	1	1	0	1	1	1	1	1	0						0	0	0	0	0	0	0	0	0	0	0	1	Unspecific human health risks	mode-based risks	model	Consumption	yes	0		0
-25.7412	27.8595	1	58	Monitoring survey of the use patterns and pesticide residues on vegetables in the Niayes zone, Senegal	Diop	Diop	amadoudiop677@gmail.com	UCAD	Senegal	yes	2016	2012	Senegal	0	1	1	1	1	1	0	1	1	0	1	cross-sectional	occupational	males	adults	200	0	0	1	1	0	0	0	0	0	0	0	0						0		0
13.6848	32.3316	1	135	Monitoring the occurrence and distribution of selected organophosphates and carbamate pesticide residues in the ecosystem of Lake Naivasha, Kenya	Otieno	Otieno	tudor20082000@yahoo.com	Maseno University	Kenya	yes	2014	na	Kenya	0	0	0	1	0	1	0	1	0	1	0						0	0	0	0	0	0	0	0	0	0	0	0						1	yes	0
7.96051	38.7712	1	359	Multi-compartment chemical characterization and risk assessment of chemicals of emerging concern in freshwater systems of western Kenya.	Kandie	Brack	werner.brack@ufz.de	Goethe University	Germany	no	2020	2017	Kenya	0	0	0	1	1	1	1	1	0	0	0						0	0	0	0	0	0	0	0	0	0	0	0						1	yes	0
-19.2319	23.0722	1	117	Multiparametric approach for assessing environmental quality variations in West African aquatic ecosystems using the black-chinned tilapia (Sarotherodon melanotheron) as a sentinel species.	Ndiaye	Ndiaye	awa.ndiaye@ird.fr	Université Montpellier	France	no	2012	2009	Senegal	0	1	1	0	0	0	0	0	0	0	0						0	0	0	0	0	0	0	0	0	0	0	0						0		0
3.85001	11.45	1	358	Multi-residue analysis of organochlorine pesticides in cocoa beans (Theobroma cacao) and soils from Ondo, Nigeria.	Ihedioha	Ihedioha	janefrances.ihedioha@unn.edu.ng	University of Nigeria	Nigeria	yes	2020	na	Nigeria	0	1	1	0	0	0	0	0	0	0	0						0	0	0	0	0	0	0	0	0	0	0	1	Unspecific human health risks	mode-based risks	model	Consumption	yes	0		0
-2.67704	34.3423	1	276	Multi-residue determination and ecological risk assessment of pesticides in the lakes of Rwanda	Houbraken	Houbraken	Michael.houbraken@ugent.be	Ghent University	Belgium	no	2017	2015	Rwanda	0	0	0	1	1	1	1	1	1	1	1	cross-sectional	occupational	females/males	adults	na	0	0	1	0	0	0	0	0	0	0	0	0						1	yes	0
-1.32689	36.8261	1	244	Naphthalene induced acute kidney injury in an African patient in Ghana: a case report	Tannor	Tannor	na	Komfo Anokye Teaching Hospital	Ghana	yes	2019	na	Ghana	0	0	0	1	0	1	0	0	0	1	1	case report	environmental	males	adults	1	0	0	0	1	0	1	1	1	0	0	0	1	Kidney and/or liver problems	doctor diagnosed	no			0		0
1.01606	38.3001	1	234	Neurobehavioural symptoms and acute pesticide poisoning: a cross-sectional study among male pesticide applicators selected from three commercial farming systems in Ethiopia	Negatu	Negatu	beyene.negatu@gmail.com	Utrecht University	Netherlands	no	2017	na	Ethiopia	1	0	0	0	0	0	0	0	0	0	1	cross-sectional	occupational	males	adults	256	0	0	1	1	1	0	0	0	0	0	0	1	Neurological assessment	self-reported	positive			0		0
-30.9667	23.0368	1	115	Novel method for determining DDT in vapour and particulate phases within contaminated indoor air in a malaria area of South Africa.	Naude	Naude	yvette.naude@up.ac.za	University of Pretoria	South Africa	yes	2012	2007	South Africa	0	1	1	0	0	0	0	0	0	0	0						0	0	0	0	0	0	0	0	0	0	0	0						0		0
9.25337	7.08044	1	306	Occupational Insecticide Exposure and Perception of Safety Measures among Cacao Farmers in Southwestern Nigeria	Sosan	Sosan	msosan@oauife.edu.ng	Obafemi Awolowo University	Nigeria	yes	2010	2002	Nigeria	0	1	0	1	0	1	0	1	0	0	1	cross-sectional	occupational	males	adults	150	0	1	1	1	0	0	0	0	0	0	0	1	Signs and sympthoms of acute poisoning	self-reported	no			0		0
-33.954	18.488	1	235	Occupational pesticide exposure and respiratory health: a large-scale cross-sectional study in three commercial farming systems in Ethiopia	Negatu	Negatu	beyene.negatu@gmail.com	Utrecht University	Netherlands	no	2016	2014	Ethiopia	1	0	0	0	0	0	0	0	0	0	1	cross-sectional	occupational/environmental	females/males	adults	1491	0	0	1	1	1	0	0	0	0	0	0	1	Respiratory health	self-reported	positive			0		0
-14.4428	28.4503	1	336	Occupational Safety Knowledge, Attitude, and Practice among Farmers in Northern Nigeria during Pesticide Application-A Case Study	Nwadike	Moda	h.moda@mmu.ac.uk	Manchester Metropolitan University	UK	no	2021	2021	Nigeria	0	0	0	1	1	1	1	1	1	0	1	cross-sectional	occupational	females/males	adults	524	0	0	1	1	0	0	0	0	0	0	0	1	Pesticide poisoning	self-reported	no			0		0
0.39764	32.4764	1	3	Occurrence and distribution of organochlorine pesticide residue levels in water, sediment and aquatic weeds in the Nyando River catchment, Lake Victoria, Kenya	Abong'o	Abong'o	dabongo@uonbi.ac.ke	University of Nairobi	Kenya	yes	2018	2006	Kenya	0	1	1	0	0	0	0	0	0	0	0						0	0	0	0	0	0	0	0	0	0	0	0						0		0
-30.3604	30.4739	1	414	Occurrence and risk assessment of organic micropollutants in freshwater systems within the Lake Victoria South Basin, Kenya.	Kandie	Brack	werner.brack@ufz.de	Helmholtz Centre for Environmental Research	Germany	no	2020	2017	Kenya	0	0	0	1	1	1	1	1	0	0	0						0	0	0	0	0	0	0	0	0	0	0	0						1	yes	0
-29.5163	21.1096	1	52	Occurrence of 1,1′-dimethyl-4,4′-bipyridinium (Paraquat) in irrigated soil of the Lake Chad Basin, Niger	Crampon	Crampon	marc.crampon@univ-rouen.fr	University of Rouen	France	yes	2014	2007	Niger	0	0	0	1	1	0	0	0	0	0	0						0	0	0	0	0	0	0	0	0	0	0	0						0		0
-22.3293	29.2509	1	371	Occurrence of organic micropollutants and human health risk assessment based on consumption of Amaranthus viridis, Kinshasa in the Democratic Republic of the Congo.	Ngweme	Poté	john.pote@unige.ch	University of Kinshasa	DR Congo	yes	2021	2018	Congo	0	1	1	0	0	0	0	0	0	0	1	cross-sectional	occupational/environmental	females/males	adults	740	0	0	1	1	0	0	0	0	0	0	0	1	Cancer	mode-based risks	model	Consumption	no	0		0
-29.0931	23.0856	1	180	Occurrence, distribution, and ecological risk assessment of DDTs and heavy metals in surface sediments from Lake Awassa-Ethiopian Rift Valley Lake	Yohannes	Ishizuka	ishizum@vetmed.hokudai.ac.jp	Hokkaido University	Japan	no	2013	2011	Ethiopia	0	1	1	0	0	0	0	0	0	0	0						0	0	0	0	0	0	0	0	0	0	0	0						1	yes	0
5.44906	10.062	1	172	Occurrences of Organochlorine Pesticides along the Course of the Buffalo River in the Eastern Cape of South Africa and Its Health Implications.	Yahaya	Yahaya	yahayaabdulrazaq2012@gmail.com	University of Fort Hare	South Africa	yes	2017	2016	South Africa	0	1	1	0	0	0	0	0	0	0	0						0	0	0	0	0	0	0	0	0	0	0	1	Cancer	mode-based risks	model	Consumption	no	0		0
8.11729	36.9205	1	252	Oestrogenicity and chemical target analysis of water from small-sized industries in Pretoria, South Africa	Mahomed	de Jager	tiaan.dejager@up.ac.za	University of Pretoria	South Africa	yes	2008	na	South Africa	0	1	1	0	0	0	0	0	0	0	1	cross-sectional	environmental	na	adults		0	0	0	0	0	0	0	0	0	0	0	1	Reproductive health	objective measures	model	Consumption	yes	0		0
-13.6254	29.3942	1	341	On-farm urban vegetable farming practices and health risk perceptions of farmers in Kumasi.	Arimiyaw	Abass	abakabila@yahoo.com	Kwame Nkrumah University of Science and Technology	Ghana	yes	2019	na	Ghana	1	0	0	0	0	0	0	0	0	0	1	cross-sectional	occupational	females/males	adults	66	0	0	1	1	0	0	0	0	0	0	0	1	Pesticide poisoning	self-reported	no			0		0
-0.104151	34.8372	1	431	Organochlorine and organophosphorous pesticide residues in the Ouémé River catchment in the Republic of Bénin.	Pazou	Pazou	yehouenoue@yahoo.fr	Laboratoire de Biochimie et de Biologie Cellulaire	France	no	2006	na	Benin	0	1	1	1	1	0	0	1	0	0	0						0	0	0	0	0	0	0	0	0	0	0	0						1	yes	0
7.93901	-0.527462	1	47	Organochlorine contaminants in cormorant, darter, egret, and ibis eggs from South Africa.	Bouwman	Bouwman	henk.bouwman@nwu.ac.za	North-West University	South Africa	yes	2008	2005	South Africa	0	1	1	0	0	0	0	0	0	0	0						0	0	0	0	0	0	0	0	0	0	0	0						1	yes	0
6.76112	5.76891	1	182	Organochlorine levels in human blood from residents in areas of limited pesticide use in Sudan	Abdelbagi	Hammad	ahmed7399@yahoo.com	University of Khartoum	Sudan	yes	2015	na	Sudan	0	1	1	0	0	0	0	0	0	0	1	cross-sectional	occupational	females/males	adults	99	0	0	0	0	0	1	0	1	0	0	0	0						0		0
-0.364563	32.5726	1	393	Organochlorine pesticide accumulation in fish and catchment sediments of Lake St Lucia: Risks for Africa’s largest estuary.	Buah-Kwofie	Buah-Kwofie	archiekwofie@yahoo.co.uk	North-West University	South Africa	yes	2021	2019	South Africa	0	1	1	0	0	0	0	0	0	0	0						0	0	0	0	0	0	0	0	0	0	0	1	Cancer	mode-based risks	model	Consumption	yes	1	yes	0
6.2336	-5.13443	1	132	Organochlorine pesticide in water and bottom sediment from Aiba Reservoir (Southwestern Nigeria)	Olutona	Olutona	delog2@gmail.com	Bowen University	Nigeria	yes	2014	2012	Nigeria	0	1	1	0	0	0	0	0	0	0	0						0	0	0	0	0	0	0	0	0	0	0	0						0		0
-26.3471	31.179	1	26	Organochlorine pesticide levels in Clarias gariepinus from polluted freshwater impoundments in South Africa and associated human health risks.	Barnhoorn	Barnhoorn	irene.barnhoorn@univen.ac.za	University of Venda	South Africa	yes	2015	2007	South Africa	0	1	1	0	0	0	0	0	0	0	0						0	0	0	0	0	0	0	0	0	0	0	1	Cancer	mode-based risks	model	Consumption	yes	0		0
9.82114	-5.71896	1	91	Organochlorine Pesticide Residues in Agricultural Soils From Région Des Plateaux in Togo	Kolani	DEVAULT	damien.devault@martinique.univ-ag.	Université Paris Sud	France	no	2016	na	Togo	0	1	1	0	0	0	0	0	0	0	0						0	0	0	0	0	0	0	0	0	0	0	0						0		0
-33.4681	18.9836	1	139	Organochlorine pesticide residues in dried cocoa beans obtained from cocoa stores at Ondo and Ile-Ife, Southwestern Nigeria.	Oyekunle	Oyekunle	oyekunle@oauife.edu.ng	Obafemi Awolowo University	Nigeria	yes	2017	na	Nigeria	0	1	1	0	0	0	0	0	0	0	0						0	0	0	0	0	0	0	0	0	0	0	1	Possible health risks	mode-based risks	model	Consumption	no	0		0
12.6384	-7.98144	1	167	Organochlorine pesticide residues in sediments from the Uganda side of Lake Victoria.	Wasswa	Wasswa	jnwasswa@chemistry.mak.ac.ug	Makerere University	Uganda	yes	2011	2007	Uganda	0	1	1	0	0	0	0	0	0	0	0						0	0	0	0	0	0	0	0	0	0	0	0						1	yes	0
13.186	14.5533	1	343	Organochlorine pesticide residues in Uganda’s honey as a bioindicator of environmental contamination and reproductive health implications to consumers.	Mukiibi	Ssebugere	ssebugere@cns.mak.ac.ug	Makerere University	Uganda	yes	2021	na	Uganda	0	1	1	0	0	0	0	0	0	0	0						0	0	0	0	0	0	0	0	0	0	0	1	Reproductive health	mode-based risks	model	Consumption	yes	0		0
0.221542	32.1971	1	206	Organochlorine pesticides (OCPs) and polychlorinated biphenyls (PCBs) in human breast milk and associated health risks to nursing infants in Northern Tanzania.	Müller	Müller	mette.helen.bjorge.muller@nmbu.no	Norwegian University of Life Science	Norway	no	2017	2012	Tanzania	0	1	1	0	0	0	0	0	0	0	1	cross-sectional	environmental	females/males	adults/children	95	0	0	0	1	0	1	0	0	1	0	0	1	Reproductive health	objective measures	model	Consumption	yes	0		0
-0.182259	34.3931	1	434	Organochlorine pesticides (OCPs) in agricultural soils of Southern Nigeria: spatial distribution, source identification, ecotoxicological and human health risks assessment.	Tesi	Tesi	godswillinfodesk@yahoo.com	University of Africa	Nigeria	yes	2020	na	Nigeria	0	1	1	0	0	0	0	0	0	0	0						0	0	0	0	0	0	0	0	0	0	0	1	Cancer	mode-based risks	model	Consumption	yes	1	yes	0
-1.27577	36.871	1	176	Organochlorine pesticides and heavy metals in fish from Lake Awassa, Ethiopia: Insights from stable isotope analysis	Yohannes	Ishizuka	ishizum@vetmed.hokudai.ac.jp	Hokkaido University	Japan	no	2013	2011	Ethiopia	0	1	1	0	0	0	0	0	0	0	0						0	0	0	0	0	0	0	0	0	0	0	0						0		0
-32.9501	27.5815	1	254	Organochlorine pesticides and metabolites in young leaves of Mangifera indica from sites near a point source in Coast region, Tanzania	Mahugija	Kishimba	kishimba@chem.udsm.ac.tz	University of Dar es Salaam	Tanzania	yes	2007	2002	Tanzania	0	1	1	0	0	0	0	0	0	0	0						0	0	0	0	0	0	0	0	0	0	0	0						1	yes	0
6.39861	5.61511	1	56	Organochlorine pesticides and polychlorinated biphenyls in fish from Lake Awassa in the Ethiopian Rift Valley: human health risks.	Deribe	Deribe	erimdw@gmail.com	Norwegian University of Life Sciences	Norway	no	2014	2008	Ethiopia	0	1	1	0	0	0	0	0	0	0	0						0	0	0	0	0	0	0	0	0	0	0	1	Unspecific human health risks	mode-based risks	model	Consumption	yes	0		0
-1.52328	33.8385	1	420	Organochlorine pesticides and polycyclic aromatic hydrocarbons in marine sediments and polychaete worms from the west coast of Unguja island, Tanzania.	Mwevura	Mwevura	mwevura@suza.ac.tz	State University of Zanzibar	Tanzania	yes	2020	2015	Tanzania	0	1	1	0	0	0	0	0	0	0	0						0	0	0	0	0	0	0	0	0	0	0	0						1	yes	0
-3.24033	36.7573	1	27	Organochlorine pesticides in ambient air in Durban, South Africa.	Batterman	Batterman	stuartb@umich.edu	niversity of Michigan School of Public Health	USA	no	2008	2005	South Africa	0	1	1	0	0	0	0	0	0	0	0						0	0	0	0	0	0	0	0	0	0	0	0						0		0
-33.9633	18.4108	1	177	Organochlorine pesticides in bird species and their prey (fish) from the Ethiopian Rift Valley region, Ethiopia	Yohannes	Ishizuka	ishizum@vetmed.hokudai.ac.jp	Hokkaido University	Japan	no	2014	2012	Ethiopia	0	1	1	0	0	0	0	0	0	0	0						0	0	0	0	0	0	0	0	0	0	0	0						1	yes	0
12.5123	-1.3869	1	390	Organochlorine pesticides in selected sewage sludge in South Africa: Assessment and method validation.	Ademoyegun	Ademoyegun	femtopyankee@gmail.com	University of Fort Hare	South Africa	yes	2018	2016	South Africa	0	1	1	0	0	0	0	0	0	0	0						0	0	0	0	0	0	0	0	0	0	0	0						1	yes	0
0.757766	33.4662	1	158	Organochlorine pesticides in soils from south-western Uganda.	Ssebugere	Ssebugere	ssebugere@chemistry.mak.ac.ug	Makerere University	Uganda	yes	2010	na	Uganda	0	1	1	0	0	0	0	0	0	0	0						0	0	0	0	0	0	0	0	0	0	0	0						0		0
0.901861	43.9499	1	362	Organochlorine Residues in Fish and Water Samples from Lake Victoria, Uganda.	Kasozi	Nkedi-Kizza	Kizza@ifas.ufl.edu	University of Florida	USA	yes	2006	na	Uganda	0	1	1	0	0	0	0	0	0	0	0				0		0	0	0	0	0	0	0	0	0	0	0	1	Unspecific human health risks	mode-based risks	model	Consumption	no	0		0
-3.36667	36.6833	1	45	Organochlorine residues in tissues of marine fauna along the coast of Kenya-mombasa Island	Bor	Chhabra	scchhabra@yahoo.com	Kenyatta University	Kenya	yes	2007	na	Kenya	0	1	1	0	0	0	0	0	0	0	0						0	0	0	0	0	0	0	0	0	0	0	0						0		0
-24.1162	29.5032	1	170	Organochlorines in Chrysichthys nigrodigitatus and Liza grandisquamis from Lagos Lagoon and Agboyi Creek, Nigeria	Williams	Williams	akan.williams@covenantuniversity.edu.ng	Covenant University	Nigeria	yes	2015	2009	Nigeria	0	1	1	0	0	0	0	0	0	0	1	cross-sectional	environmental	females/males	adults	100	0	0	1	1	0	0	0	0	0	0	0	1	Unspecific human health risks	mode-based risks	model	Consumption	no	0		0
-33.3512	18.1512	1	317	Organohalogen compounds in blubber of Indo-Pacific bottlenose dolphin (Tursiops aduncus) and spinner dolphin (Stenella longirostris) from Zanzibar, Tanzania	Mwevura	Mwevura	mwevura@chem.udsm.ac.tz	University of Dar es Salaam	Tanzania	yes	2010	2002	Tanzania	0	1	1	0	0	0	0	0	0	0	0						0	0	0	0	0	0	0	0	0	0	0	0						0		0
7.63956	40.0862	1	355	Organophosphate and carbamate insecticide exposure is related to lung function change among smallholder farmers: A prospective study.	Hansen	Hansen	martinrunehassanhansen@ph.au.dk	Aarhus University	Denmark	no	2021	2019	Uganda	0	0	0	1	0	1	0	1	0	0	1	longitudinal	occupational	females/males	adults	364	0	0	0	0	0	1	0	1	0	0	0	1	Respiratory health	objective measures	positive			0		0
9.95027	2.43785	1	373	Organophosphate and carbamate pesticide residues and accompanying risks in commonly consumed vegetables in Kenya.	Omwenga	Omwenga	isaac.omwenga@wur.nl	Wageningen University	Netherlands	no	2020	2018	Kenya	0	0	0	1	0	1	0	1	0	0	0						0	0	0	0	0	0	0	0	0	0	0	1	Pesticide poisoning	mode-based risks	model	Consumption	yes	0		0
-0.061171	36.9368	1	237	Paraquat poisoning: Acute lung injury - a missed diagnosis	Ntshalintshali	Ntshalintshali	sipho.duncan@gmail.com.	Ngwelezana Hospital	South Africa	yes	2017	2016	South Africa	0	0	0	1	1	0	0	0	0	0	1	case report	self inflicted poisoning	males	adults	1	0	0	1	1	0	1	0	1	0	0	0	1	Kidney and/or liver problems	objective measures	no			0		0
-34.3068	20.1925	2	248	Passive sampling devices enable capacity building and characterization of bioavailable pesticide along the Niger, Senegal and Bani Rivers of Africa	Anderson	Anderson	kim.anderson@orst.edu	Oregon State University	USA	No	2013	2011	Guinea	0	1	1	1	1	1	1	1	1	1	0						0	0	0	0	0	0	0	0	0	0	0	0						1	no	0
-34.253	20.4731	2	249	Passive sampling devices enable capacity building and characterization of bioavailable pesticide along the Niger, Senegal and Bani Rivers of Africa	Anderson	Anderson	kim.anderson@orst.edu	Oregon State University	USA	No	2013	2011	Senegal	0	1	1	1	1	1	1	1	1	1	0						0	0	0	0	0	0	0	0	0	0	0	0						1	no	0
-26.9023	27.468	2	259	Passive sampling devices enable capacity building and characterization of bioavailable pesticide along the Niger, Senegal and Bani Rivers of Africa	Anderson	Anderson	kim.anderson@orst.edu	Oregon State University	USA	No	2013	2011	Benin	0	1	1	1	1	1	1	1	1	1	0						0	0	0	0	0	0	0	0	0	0	0	0						1	no	0
8.11829	38.3787	2	260	Passive sampling devices enable capacity building and characterization of bioavailable pesticide along the Niger, Senegal and Bani Rivers of Africa	Anderson	Anderson	kim.anderson@orst.edu	Oregon State University	USA	No	2013	2011	Mali	0	1	1	1	1	1	1	1	1	1	0						0	0	0	0	0	0	0	0	0	0	0	0						1	no	0
12.603	37.4536	2	261	Passive sampling devices enable capacity building and characterization of bioavailable pesticide along the Niger, Senegal and Bani Rivers of Africa	Anderson	Anderson	kim.anderson@orst.edu	Oregon State University	USA	No	2013	2011	Mauritania	0	1	1	1	1	1	1	1	1	1	0						0	0	0	0	0	0	0	0	0	0	0	0						1	no	0
6.39487	3.39645	2	262	Passive sampling devices enable capacity building and characterization of bioavailable pesticide along the Niger, Senegal and Bani Rivers of Africa	Anderson	Anderson	kim.anderson@orst.edu	Oregon State University	USA	No	2013	2011	Niger	0	1	1	1	1	1	1	1	1	1	0						0	0	0	0	0	0	0	0	0	0	0	0						1	no	0
-19.2383	23.0467	1	51	Passive sampling for spatial and temporal monitoring of organic pollutants in surface water of a rural-urban river in Kenya	Chepchirchir	Paschke	albrecht.paschke@ufz.de	Helmholtz Centre for Environmental Research	Germany	no	2017	2014	Kenya	0	1	0	0	0	0	0	0	0	0	0						0	0	0	0	0	0	0	0	0	0	0	0						0		0
11.2984	2.43446	1	220	Pattern of acute organophosphorus poisoning at University of Gondar Teaching Hospital, Northwest Ethiopia.	Adinew	Adinew	getnet.mequanint@yahoo.com	University of Gondar	Ethiopia	yes	2017	2014	Ethiopia	0	0	0	1	0	1	0	1	0	0	1	longitudinal	self inflicted poisoning	females/males	adults	90	0	0	1	1	0	0	0	0	0	0	0	1	Pesticide poisoning	self-reported	no			0		0
7.19783	5.02072	1	278	Peasant association member's knowledge, attitudes, and practices towards safe use of pesticide management	Karunamoorthi	Karunamoorthi	k_karunamoorthi@yahoo.com	Jimma University	Ethiopia	yes	2011	2008	Ethiopia	1	0	0	0	0	0	0	0	0	0	1	cross-sectional	occupational	females/males	adults	291	0	0	1	1	0	0	0	0	0	0	0	0						0		0
8.47354	38.8851	1	5	Peroxisome proliferator-activated receptors and biotransformation responses in relation to condition factor and contaminant burden in tilapia species from Ogun River, Nigeria	Adeogun	Arukwe	arukwe@bio.ntnu.no	Norwegian University of Science and Technology	Norway	no	2016	2014	Nigeria	0	1	1	0	0	0	0	0	0	0	0						0	0	0	0	0	0	0	0	0	0	0	0						0		0
-28.3755	32.4151	1	63	Persistent organic contaminants in Saharan dust air masses in West Africa, Cape Verde and the eastern Caribbean	Garrison	Garrison	ginger_garrison@usgs.gov	Southeast Ecological Science Center	USA	no	2014	2008	Mali	0	1	1	1	1	1	0	1	0	0	0						0	0	0	0	0	0	0	0	0	0	0	0						0		0
0.399387	32.4795	1	257	Persistent organic pollutants in the Olifants River Basin, South Africa: Bioaccumulation and trophic transfer through a subtropical aquatic food web	Verhaert	Verhaert	vera_verhaert@hotmail.com	University of Antwerp	Belgium	no	2017	2012	South Africa	0	1	1	0	0	0	0	0	0	0	0						0	0	0	0	0	0	0	0	0	0	0	1	Unspecific human health risks	mode-based risks	model	Consumption	no	1	yes	0
-34.1537	19.0073	1	449	Pesticide concentrations in silicone wristbands of children/guardian pairs living in agriculture areas in South Africa	Fuhrimann	Fuhrimann	samuel.fuhrimann@swisstph.ch	Swiss TPH	Switzerland	no	2021	2018	South Africa	0	1	1	1	1	1	1	1	1	1	1	cross-sectional	environmental	females/males	adults/children	86	0	0	0	1	0	1	0	0	0	1	0	0						0		0
-5.55052	34.9714	1	189	Pesticide exposure and blood endosulfan levels after first season spray amongst farm workers in the Western Cape, South Africa	Dalvie	Dalvie	aqiel.dalvie@uct.ac.za.	University of Cape Town	South Africa	yes	2009	na	South Africa	0	1	0	0	0	0	0	0	0	0	1	cross-sectional	occupational/environmental	females/males	adults	25	0	0	1	1	1	1	0	1	0	0	0	0						0		0
5.64316	-0.153978	1	296	Pesticide knowledge, practice and attitude and how it affects the health of small-scale farmers in Uganda: a cross-sectional study.	Oesterlund	Oesterlund	kd.oohay@htloboh_anna	University of Copenhagen	Denmark	no	2014	2011	Uganda	0	1	1	1	1	1	1	1	1	0	1	cross-sectional	occupational	females/males	adults	317	0	0	1	1	0	0	0	0	0	0	0	1	Signs and sympthoms of acute poisoning	self-reported	negative			0		0
6.40419	2.34422	1	319	Pesticide poisonings at a tertiary childrens hospital in South Africa: an increasing problem	Balme	Balme	kate.balme@uct.ac.za	University of Cape Town	South Africa	yes	2010	2008	South Africa	0	0	0	1	0	1	0	1	0	0	1	longitudinal	environmental	females/males	children	306	0	0	1	1	0	0	0	0	0	0	0	1	Pesticide poisoning	doctor diagnosed	no			0		0
4.04275	9.75966	1	21	Pesticide pollution status in cocoa plantation soil	Atuanya	Aborisade	wakili.aborisade@kwasu.edu.ng	University of Benin	Nigeria	yes	2017	na	Nigeria	0	1	0	0	0	0	0	0	0	0	0						0	0	0	0	0	0	0	0	0	0	0	0						0		0
11.2489	1.59872	1	124	Pesticide residue levels in maize samples from markets in Lagos State, Nigeria.	Ogah	Ogah	onotsec@yahoo.com	University of Lagos	Nigeria	yes	2011	na	Ghana	0	1	1	0	0	0	0	0	0	0	0						0	0	0	0	0	0	0	0	0	0	0	1	Unspecific human health risks	mode-based risks	model	Consumption	yes	0		0
-22.8669	29.9534	1	366	Pesticide residue levels in vegetables and surface waters at the Central Rift Valley (CRV) of Ethiopia.	Loha	Loha	k.m.loha@hu.edu.et	Vrije Universiteit	Netherlands	no	2020	2016	Ethiopia	0	1	1	1	0	1	1	1	1	0	0						0	0	0	0	0	0	0	0	0	0	0	1	Unspecific human health risks	mode-based risks	model	Consumption	yes	1	yes	1
11.4213	41.2666	1	109	Pesticide Residue Monitoring on South African Fresh Produce Exported over a 6-Year Period	Mutengwe	KORSTEN	lise.korsten@up.ac.za.	University of Pretoria	South Africa	yes	2016	na	South Africa	0	1	1	1	0	1	1	1	1	1	0						0	0	0	0	0	0	0	0	0	0	0	1	Unspecific human health risks	mode-based risks	model	Consumption	yes	0		0
11.357	2.97874	1	111	Pesticide residues and estrogenic activity in fruit and vegetables sampled from major fresh produce markets in South Africa	Mutengwe	Korsten	lise.korsten@up.ac.za	University of Pretoria	South Africa	yes	2015	na	South Africa	0	1	1	1	0	1	1	1	1	1	0						0	0	0	0	0	0	0	0	0	0	0	1	Possible health risks	mode-based risks	model	Consumption	yes	0		0
19.0643	13.5437	1	130	Pesticide residues and heavy metals in Lake Victoria Nile perch, Lates niloticus, belly flap oil.	Ogwok	Muyonga	muyongaj@agric.mak.ac.ug	Makerere University	Uganda	yes	2009	2006	Uganda	0	1	1	1	0	1	0	1	0	0	0						0	0	0	0	0	0	0	0	0	0	0	1	Possible health risks	mode-based risks	model	Consumption	no	0		0
-8.06732	36.2695	1	104	Pesticide residues in drinking water and associated risk to consumers in Ethiopia.	Mekonen	Mekonen	seblework.mekonen@ju.edu.et	Jimma University	Ethiopia	yes	2016	na	Ethiopia	0	0	0	1	1	1	1	1	0	0	0						0	0	0	0	0	0	0	0	0	0	0	1	Unspecific human health risks	mode-based risks	model	Consumption	yes	0		1
6.951	0.617	1	2	Pesticide Residues in Eggplant Fruit from Khartoum State, Sudan	Abdelbagi	Ishag	a.aziz30@gmail.com	University of Khartoum	Sudan	yes	2020	2017	Sudan	0	1	1	1	1	1	1	0	0	0	0						0	0	0	0	0	0	0	0	0	0	0	1	Unspecific human health risks	mode-based risks	model	Consumption	yes	0		0
6.96533	5.07858	1	388	Pesticide residues in eggplant fruit from Khartoum State, Sudan	Amusa	Ishag	a.aziz30@gmail.com	University of Khartoum	Sudan	yes	2020	na	Sudan	0	1	0	1	1	1	0	1	0	1	0						0	0	0	0	0	0	0	0	0	0	0	0						0		0
-32.7005	26.2991	1	28	Pesticide residues in fruits at the market level in Accra Metropolis, Ghana, a preliminary study.	Bempah	Donkor	adonkor@ug.edu.gh	University of Ghana	Ghana	yes	2011	2008	Ghana	0	1	1	0	0	0	0	0	0	0	0						0	0	0	0	0	0	0	0	0	0	0	1	Unspecific human health risks	mode-based risks	model	Consumption	yes	0		0
7.59736	-1.57953	1	356	Pesticide residues in Nile tilapia (Oreochromis niloticus) and Nile perch (Lates niloticus) from Southern Lake Victoria, Tanzania.	Henry	Kishimba	kishimba@chem.udsm.ac.tz	University of Dar es Salaam	Tanzania	yes	2006	1999	Tanzania	0	1	1	1	0	1	0	1	1	0	0						0	0	0	0	0	0	0	0	0	0	0	1	Pesticide poisoning	mode-based risks	model	Consumption	no	0		0
-0.612084	30.6672	1	97	Pesticide residues in raw and processed maize grains and flour from selected areas in Dar es Salaam and Ruvuma, Tanzania	Mahugija	Mahugija	mahugija@chem.udsm.ac.tz	University of Dar es Salaam	Tanzania	yes	2017	2014	Tanzania	0	1	1	1	0	1	0	1	1	0	0						0	0	0	0	0	0	0	0	0	0	0	1	Possible health risks	mode-based risks	model	Consumption	yes	0		0
-0.745537	29.6994	1	173	Pesticide residues in sediments and aquatic species in Lake Nokoué and Cotonou Lagoon in the Republic of Bénin	Yehouenou	van Gestel	kees.van.gestel@vu.nl	VU University	Netherlands	no	2014	2004	Benin	0	1	1	0	0	0	0	0	0	0	0						0	0	0	0	0	0	0	0	0	0	0	1	Unspecific human health risks	mode-based risks	model	Consumption	no	0		0
10.833	-3.41885	1	13	Pesticide residues in water, sediment and fish from Tono Reservoir and their health risk implications	Akoto	Akoto	wofakmann@yahoo.com	Kwame Nkrumah University of Science and Technology	Ghana	yes	2016	2015	Ghana	0	1	1	1	0	1	0	1	0	0	0						0	0	0	0	0	0	0	0	0	0	0	1	Unspecific human health risks	mode-based risks	model	Consumption	yes	0		0
-7.7261	34.4797	1	288	Pesticide safety training and practices in women working in small-scale agriculture in South Africa.	Naidoo	Naidoo	naidoos71@ukzn.ac.za	University of KwaZulu-Natal	South Africa	yes	2010	2006	South Africa	0	0	0	1	0	1	0	1	0	0	1	cross-sectional	occupational	females	adults	803	1	1	1	1	0	0	0	0	0	0	0	1	Neurological assessment	objective measures	no			0		0
6.54732	3.15978	1	368	Pesticide usage practices as sources of occupational exposure and health impacts on horticultural farmers in Meru County, Kenya.	Marete	Lalah	joseph.lalah@tukenya.ac.ke	Technical University of Kenya	Kenya	yes	2021	2016	Kenya	0	1	0	1	0	1	0	1	1	0	1	cross-sectional	occupational	females/males	adults	316	0	1	1	1	0	0	0	0	0	0	0	1	Pesticide poisoning	self-reported	no			0		0
6.54625	2.52437	1	223	Pesticide Use and Self-Reported Health Symptoms Among Rice Farmers in Zanzibar	da Silva	da Silva	marisaedasilva@gmail.com	Karolinska Institutet	Sweden	no	2016	2013	Tanzania	0	1	0	1	1	1	0	1	0	0	1	cross-sectional	occupational	females/males	adults	99	0	0	1	1	0	0	0	0	0	0	0	1	Signs and sympthoms of acute poisoning	self-reported	no			0		0
12.0083	8.53334	1	212	Pesticide use and serum acetylcholinesterase levels among flower farm workers in Ethiopia—a cross-sectional study	Shentema	Shentema	moc.liamg@uzeg.azaem	Addis Ababa University	Ethiopia	yes	2020	na	Ethiopia	0	0	0	1	0	1	0	1	1	1	1	cross-sectional	occupational	females/males	adults	588	0	0	1	1	0	0	0	0	0	0	0	1	Neurological assessment	objective measures	negative			0		0
11.9957	-7.90878	1	376	Pesticide use and serum acetylcholinesterase levels among flower farm workers in Ethiopia—a cross-sectional study.	Shentema	Shentema	deressaw@gmail.com	Addis Ababa University	Ethiopia	yes	2020	2017	Ethiopia	0	0	0	1	0	1	0	1	1	0	1	cross-sectional	occupational	females/males	adults	588	0	0	1	1	0	1	0	1	0	0	0	1	Neurological assessment	objective measures	negative			0		0
-0.699098	32.1444	1	285	Pesticide use practices among smallholder vegetable farmers in Ethiopian Central Rift Valley	Mengistie	Mengistie	belay.mengistie@wur.nl belaytizazu@yahoo.com	Wageningen University	Netherlands	no	2015	2014	Ethiopia	0	1	0	1	0	1	1	1	1	1	1	cross-sectional	occupational	females/males	adults	220	0	0	1	1	0	0	0	0	0	0	0	1	Signs and sympthoms of acute poisoning	self-reported	no			0		0
4.26215	9.81237	1	333	Pesticides as water pollutants and level of risks to environment and people: an example from Central Rift Valley of Ethiopia	Pesticides as water pollutants and level of risks to environment and people: an example from Central Rift Valley of Ethiopia	Teklu	birhanme@gmail.com	Ministry of Agriculture	Ethiopia	yes	2021	na	Ethiopia	0	0	0	1	1	1	1	1	1	0	1	cross-sectional	occupational/environmental	na	adults	na	0	0	1	1	0	0	0	0	0	0	0	1	Pesticide poisoning	mode-based risks	model	Consumption	yes	1	yes	0
7.4701	1.19312	1	348	Pesticides Use Practice by Market Gardeners in Lome (Togo)	Diallo	Diallo	aboudoulatif@yahoo.fr	University of Lome	Togo	yes	2020	2017	Togo	0	0	0	1	1	1	1	1	1	0	1	cross-sectional	occupational	females/males	adults	48	0	1	1	1	0	0	0	0	0	0	0	1	Pesticide poisoning	self-reported	no			0		0
6.43108	3.40131	1	246	Pilot study on agricultural pesticide poisoning in Burkina Faso	Toe	Toe	moc.liamg@01eotamada	CNRST	Burkina Faso	yes	2013	2010	Burkina Faso	0	1	0	1	1	1	0	1	1	1	1	retrospective	occupational	females/males	adults	650	0	0	1	1	0	0	0	0	0	0	0	1	Signs and sympthoms of acute poisoning	self-reported	no			0		0
-6.04041	39.2701	1	200	Population characteristics of young African women influencing prenatal exposure to DDT (Manhiça, Mozambique).	Manaca	Grimalt	jgoqam@cid.csic.es	Institute of Environmental Assessment and Water Research	Spain	no	2013	2006	Mozambique	0	1	1	0	0	0	0	0	0	0	1	cross-sectional	environmental	females	adults	214	0	0	1	0	0	1	0	1	0	0	0	0						0		0
8.11241	39.6472	1	286	Potential health effects of pesticide use on farmworkers in Lesotho	Mokhele	Mokhele	mokheleta@yahoo.co.uk	University of KwaZulu-Natal	South Africa	yes	2011	2006	Lesotho	1	0	0	0	0	0	0	0	0	0	1	cross-sectional	occupational	females/males	adults	27	0	1	1	1	0	0	0	0	0	0	0	1	Signs and sympthoms of acute poisoning	self-reported	no			0		0
5.75636	-0.04167	1	383	Potential health risk index of polyaromatic hydrocarbons (PAHs), polychlorinated biphenyls (PCBs) and organochlorine pesticides (OCPs) in fish species from Oguta Lake, Nigeria.	Wirnkor	Wirnkor	cenyoh@gmail.com	IMSU	Nigeria	yes	2021	na	Nigeria	0	1	1	1	0	1	0	1	0	0	0						0	0	0	0	0	0	0	0	0	0	0	1	Unspecific human health risks	mode-based risks	model	Consumption	no	0		0
8.80401	-13.1101	1	338	Potential Occupational And Non-Occupational Exposures to Pesticides Among Pregnant Women in Northern Kwazulu Natal Province of South Africa.	Naidoo	Naidoo	naidoos71@ukzn.ac.za	University of Cape Town	South Africa	yes	2006	2005	South Africa	1	0	0	0	0	0	0	0	0	0	1	cross-sectional	occupational/environmental	females	adults/children	100	0	0	1	1	0	0	0	0	0	0	0	0						0		0
-28.0188	32.4801	1	398	Preliminary Studies of Organochlorine Pesticides (OCPs) in Sediment, Water and Fish Samples from Ethiope River, Abraka Axis, Southern Nigeria.	Edjere	Edjere	edjere.oghenekohwiroro@fupre.edu.ng	Federal University of Petroleum Resources	Nigeria	yes	2020	2013	Niger	0	1	1	0	0	0	0	0	0	0	0						0	0	0	0	0	0	0	0	0	0	0	0						1	yes	0
-18.9281	29.8248	1	353	Preliminary study on the distribution of metals and persistent organic pollutants (POPs), including perfluoroalkylated acids (PFAS), in the aquatic environment near Morogoro, Tanzania, and the potential health risks for humans.	Groffen	Groffen	Thimo.Groffen@uantwerpen.be	University of Antwerp	Belgium	no	2021	2016	Tanzania	0	1	1	0	0	0	0	0	0	0	0						0	0	0	0	0	0	0	0	0	0	0	1	Pesticide poisoning	mode-based risks	model	Consumption	no	1	no	0
5.707	6.79172	1	205	Prenatal exposure to persistent organic pollutants in Northern Tanzania and their distribution between breast milk, maternal blood, placenta and cord blood	Müller	Müller	mette.helen.bjorge.muller@nmbu.no	Norwegian University of Life Science	Norway	no	2019	2012	Tanzania	0	1	1	0	0	0	0	0	0	0	1	cross-sectional	environmental	females/males	adults	48	0	0	1	0	0	1	0	1	1	0	1	0						0		0
-4.4081	15.309	1	426	Presence and risk assessment of herbicides in the marine environment of Camps Bay (Cape Town, South Africa).	Ojemaye	Ojemaye	3714926@myuwc.ac.za	University of the Western Cape	South Africa	yes	2020	2017	South Africa	0	0	0	1	1	0	0	0	0	0	0						0	0	0	0	0	0	0	0	0	0	0	1	Pesticide poisoning	mode-based risks	model	Consumption	yes	1	yes	0
5.53114	-0.246783	1	342	Probabilistic health risk assessment of chlorpyrifos exposure among applicators on rice farms in Ghana.	Atabila	Atabila	atabila@ug.edu.gh	University of Ghana	Ghana	yes	2021	2015	Ghana	0	0	0	1	0	1	0	1	0	0	1	longitudinal	occupational	males	adults	21	0	0	0	1	0	1	1	0	0	0	0	1	Acute and chronic effects	mode-based risks	model	Dermal	yes	0		0
-33.8949	25.8053	1	18	Probabilistic risk assessment of the environmental impacts of pesticides in the Crocodile (west) Marico catchment, North-West Province	Ansara-Ross	Ansara-Ross	tahla@global.co.za	University of Johannesburg	South Africa	yes	2008	2005	South Africa	0	0	0	1	1	1	1	1	1	0	0						0	0	0	0	0	0	0	0	0	0	0	0						1	yes	0
-4.281	15.244	1	320	Prolonged paralysis in a child with organophosphate pesticide poisoning	Balme	Balme	kate.balme@uct.ac.za	University of Cape Town	South Africa	yes	2018	2008	South Africa	0	0	0	1	0	1	0	1	0	0	1	case report	environmental	males	children	1	0	0	0	1	0	1	0	1	0	0	0	1	Pesticide poisoning	doctor diagnosed	no			0		0
-2.04421	29.9839	2	399	Qualitative assessment of 27 current-use pesticides in air at 20 sampling sites across Africa.	Fuhrimann	Degrendele	celine.DEGRENDELE@univ-amu.fr	RECETOX Centre	Czech Republic	no	2020	2018	South Africa	0	0	0	1	1	1	1	1	0	0	0						0	0	0	0	0	0	0	0	0	0	0	0						0		0
-2.0356	29.2235	2	400	Qualitative assessment of 27 current-use pesticides in air at 20 sampling sites across Africa.	Fuhrimann	Degrendele	celine.DEGRENDELE@univ-amu.fr	RECETOX Centre	Czech Republic	no	2020	2017	Congo	0	0	0	1	1	1	1	1	0	0	0						0	0	0	0	0	0	0	0	0	0	0	0						0		0
12.6084	-8.01206	2	401	Qualitative assessment of 27 current-use pesticides in air at 20 sampling sites across Africa.	Fuhrimann	Degrendele	celine.DEGRENDELE@univ-amu.fr	RECETOX Centre	Czech Republic	no	2020	2012	DR Congo	0	0	0	1	1	1	1	1	0	0	0						0	0	0	0	0	0	0	0	0	0	0	0						0		0
6.4584	7.5464	2	402	Qualitative assessment of 27 current-use pesticides in air at 20 sampling sites across Africa.	Fuhrimann	Degrendele	celine.DEGRENDELE@univ-amu.fr	RECETOX Centre	Czech Republic	no	2020	2017	Ethiopia	0	0	0	1	1	1	1	1	0	0	0						0	0	0	0	0	0	0	0	0	0	0	0						0		0
8.21312	1.1251	2	403	Qualitative assessment of 27 current-use pesticides in air at 20 sampling sites across Africa.	Fuhrimann	Degrendele	celine.DEGRENDELE@univ-amu.fr	RECETOX Centre	Czech Republic	no	2020	2017	Ghana	0	0	0	1	1	1	1	1	0	0	0						0	0	0	0	0	0	0	0	0	0	0	0						0		0
0.831122	35.0349	2	404	Qualitative assessment of 27 current-use pesticides in air at 20 sampling sites across Africa.	Fuhrimann	Degrendele	celine.DEGRENDELE@univ-amu.fr	RECETOX Centre	Czech Republic	no	2020	2016	Kenya	0	0	0	1	1	1	1	1	0	0	0						0	0	0	0	0	0	0	0	0	0	0	0						0		0
9.32172	2.31001	2	405	Qualitative assessment of 27 current-use pesticides in air at 20 sampling sites across Africa.	Fuhrimann	Degrendele	celine.DEGRENDELE@univ-amu.fr	RECETOX Centre	Czech Republic	no	2020	2012	Mali	0	0	0	1	1	1	1	1	0	0	0						0	0	0	0	0	0	0	0	0	0	0	0						0		0
0.00623	36.9295	2	406	Qualitative assessment of 27 current-use pesticides in air at 20 sampling sites across Africa.	Fuhrimann	Degrendele	celine.DEGRENDELE@univ-amu.fr	RECETOX Centre	Czech Republic	no	2020	2017	Mauritius	0	0	0	1	1	1	1	1	0	0	0						0	0	0	0	0	0	0	0	0	0	0	0						0		0
7.75584	4.81469	2	407	Qualitative assessment of 27 current-use pesticides in air at 20 sampling sites across Africa.	Fuhrimann	Degrendele	celine.DEGRENDELE@univ-amu.fr	RECETOX Centre	Czech Republic	no	2020	2010	Senegal	0	0	0	1	1	1	1	1	0	0	0						0	0	0	0	0	0	0	0	0	0	0	0						0		0
10.9901	1.33304	2	408	Qualitative assessment of 27 current-use pesticides in air at 20 sampling sites across Africa.	Fuhrimann	Degrendele	celine.DEGRENDELE@univ-amu.fr	RECETOX Centre	Czech Republic	no	2020	2017	Nigeria	0	0	0	1	1	1	1	1	0	0	0						0	0	0	0	0	0	0	0	0	0	0	0						0		0
-26.2322	28.0746	2	409	Qualitative assessment of 27 current-use pesticides in air at 20 sampling sites across Africa.	Fuhrimann	Degrendele	celine.DEGRENDELE@univ-amu.fr	RECETOX Centre	Czech Republic	no	2020	2012	Sudan	0	0	0	1	1	1	1	1	0	0	0						0	0	0	0	0	0	0	0	0	0	0	0						0		0
-26.1838	28.0668	2	410	Qualitative assessment of 27 current-use pesticides in air at 20 sampling sites across Africa.	Fuhrimann	Degrendele	celine.DEGRENDELE@univ-amu.fr	RECETOX Centre	Czech Republic	no	2020	2010	Togo	0	0	0	1	1	1	1	1	0	0	0						0	0	0	0	0	0	0	0	0	0	0	0						0		0
-26.0772	32.7132	2	411	Qualitative assessment of 27 current-use pesticides in air at 20 sampling sites across Africa.	Fuhrimann	Degrendele	celine.DEGRENDELE@univ-amu.fr	RECETOX Centre	Czech Republic	no	2020	2018	Uganda	0	0	0	1	1	1	1	1	0	0	0						0	0	0	0	0	0	0	0	0	0	0	0						0		0
-0.733254	36.4146	1	389	Quantification of neonicotinoid pesticides in six cultivable fish species from the river Owena in Nigeria and a template for food safety assessment	Adegun	Adegun	ayodeji2k15@gmail.com	Adekunle Ajasin University	Nigeria	yes	2020	na	Nigeria	0	0	0	1	0	1	0	0	0	0	0						0	0	0	0	0	0	0	0	0	0	0	1	Possible health risks	mode-based risks	model	Consumption	no	0		0
-13.6351	40.6488	1	386	Recent pesticide exposure affects sleep : A cross-sectional study among smallholder farmers in Uganda	Fuhrimann	Fuhrimann	samuel.fuhrimann@swisstph.ch	Swiss TPH	Switzerland	no	2021	2019	Uganda	0	1	1	1	1	1	1	1	1	1	1	cross-sectional	occupational	females/males	adults	298	0	0	0	1	1	0	0	0	0	0	0	1	Signs and sympthoms of acute poisoning	self-reported	positive			0		0
5.69784	6.81454	1	255	Reducing pesticide risks to farming communities: cotton farmer field schools in Mali	Settle	Settle	william.settle@fao.org	FAO	Italy	no	2014	2010	Mali	1	0	0	0	0	0	0	0	0	0	1	longitudinal	occupational	na	adults	1461	1	1	1	1	0	0	0	0	0	0	0	1	Signs and sympthoms of acute poisoning	self-reported	no			0		0
-6.15588	39.3521	1	188	Regional variation in pesticide concentrations in plasma of delivering women residing in rural Indian Ocean coastal regions of South Africa.	Channa	Channa	Kalavati.channa@nioh.nhls.ac.za	University of Tromsø	Norway	no	2012	2008	South Africa	0	1	0	1	0	1	0	0	1	0	1	cross-sectional	environmental	females	adults	241	0	0	1	1	0	1	0	1	0	0	0	0						0		0
-29.859	31.0335	1	370	Relation between organophosphate pesticide metabolite concentrations with pesticide exposures, SOCIO-ECONOMIC factors and lifestyles: A cross-sectional study among school BOYS IN the rural western cape, South Africa.	Molomo	Dalvie	aqiel.dalvie@uct.ac.za.	University of Cape Town	South Africa	yes	2021	2008	South Africa	0	0	0	1	0	1	0	1	0	0	1	cross-sectional	occupational/environmental	males	children	183	0	0	1	1	0	1	1	0	0	0	0	0						0		0
-15.5003	27.4165	1	238	Relationship between environmental exposure to pesticides and anthropometric outcomes of boys in the rural Western Cape, South Africa	Ochieng	Dalvie	aqiel.dalvie@uct.ac.za.	University of Cape Town	South Africa	yes	2013	2008	South Africa	1	0	0	0	0	0	0	0	0	0	1	cross-sectional	environmental	males	children	269	0	0	1	1	0	0	0	0	0	0	0	1	Reproductive health	objective measures	negative			0		0
-28.0476	31.4344	1	208	Relationship between Pesticide Metabolites, Cytokine Patterns, and Asthma-Related Outcomes in Rural Women Workers.	Mwanga	Jeebhay	az.ca.tcu@yahbeej.demahoM	University of Cape Town	South Africa	yes	2016	2009	South Africa	0	0	0	1	0	1	0	1	1	0	1	cross-sectional	occupational/environmental	females/males	adults	211	0	0	1	1	0	1	1	0	0	0	0	1	Respiratory health	doctor diagnosed	positive			0		0
6.12858	1.22341	1	204	Relationship between Urinary Pesticide Residue Levels and Neurotoxic Symptoms among Women on Farms in the Western Cape, South Africa.	Portia	Portia	mamonyowe.portia.64@gmail.com	University of Cape Town	South Africa	yes	2015	2009	South Africa	0	0	0	1	0	1	0	1	1	0	1	cross-sectional	occupational	females	adults	201	0	0	1	1	0	1	1	0	0	0	0	1	Neurological assessment	objective measures	positive			0		0
-2.91978	36.3872	1	241	Respiratory and non-respiratory symptoms associated with pesticide management practices among farmers in Ghana’s most important vegetable hub	Quansah	Quansah	rquansah@ug.edu.gh	University of Ghana	Ghana	yes	2019	2016	Ghana	0	0	0	1	1	1	1	1	1	1	1	cross-sectional	occupational	females/males	adults	310	0	0	1	1	0	0	0	0	0	0	0	1	Signs and sympthoms of acute poisoning	self-reported	positive			0		0
7.98909	38.7941	1	247	Respiratory Symptoms among Crop Farmers Exposed to Agricultural Pesticide in Three Rural Communities in South Western Nigeria: A Preliminary Study.	Desalu	Desalu	ku.oc.oohay@7691yumef	University of Ilorin Teaching Hospital	Nigeria	yes	2014	2009	Nigeria	1	0	0	0	0	0	0	0	0	0	1	cross-sectional	occupational	females/males	adults	226	0	1	1	1	0	0	0	0	0	0	0	1	Respiratory health	self-reported	positive			0		0
-0.772881	36.3578	1	129	Risk assessment of agricultural pesticides in water, sediment, and fish from Owan River, Edo State, Nigeria.	Ogbeide	Ogbeide	ozekeke.ogbeide@uniben.edu	University of Benin	Nigeria	yes	2015	2013	Nigeria	0	1	1	1	1	1	0	0	0	1	0						0	0	0	0	0	0	0	0	0	0	0	1	Possible health risks	mode-based risks	model	Consumption	yes	1	yes	0
-4.281	15.244	1	447	Risk assessment of pesticide residues in South African raw wheat	Dalvie	Dalvie	aqiel.dalvie@uct.ac.za	University of Cape Town	South Africa	yes	2009	2006	South Africa	0	0	0	1	0	1	1	1	1	0	1	cross-sectional	environmental	females/males	adults	na	0	0	0	0	0	0	0	0	0	0	0	1	Unspecific human health risks	mode-based risks	model	Consumption	yes	0		0
-20.1903	57.4873	1	217	Risk Factors of Pesticide Poisoning and Pesticide Users’ Cholinesterase Levels in Cotton Production Areas: Glazoué and Savè Townships, in Central Republic of Benin	Vikkey	Vikkey	rf.oohay@yekkivsnih	University of Abomey-Calavi	Benin	yes	2017	2016	Benin	0	0	0	1	1	1	0	1	1	1	1	cross-sectional	occupational	females/males	adults	264	0	0	1	1	0	0	0	0	0	0	0	1	Neurological assessment	objective measures	negative			0		0
8.881	7.062	1	103	Risk of DDT residue in maize consumed by infants as complementary diet in southwest Ethiopia.	Mekonen	Mekonen	sebleworkmekonen.shegen@ugent.be	Ghent University	Belgium	no	2015	2011	Ethiopia	0	1	1	0	0	0	0	0	0	0	0						0	0	0	0	0	0	0	0	0	0	0	1	Unspecific human health risks	mode-based risks	model	Consumption	yes	0		0
-34.0601	18.9059	1	168	Seasonal bioaccumulation of organohalogens in tigerfish, Hydrocynus vittatus Castelnau, from Lake Pongolapoort, South Africa.	Wepener	Wepener	victorw@uj.ac.za	University of Johannesburg	South Africa	yes	2012	2009	South Africa	0	1	1	0	0	0	0	0	0	0	0						0	0	0	0	0	0	0	0	0	0	0	0						0		0
-6.79972	39.2821	1	44	Seasonal changes of macroinvertebrate communities in a western cape river, south africa, receiving nonpoint-source insecticide pollution	Bollmohr	Schulz	r.schulz@uni-landau.de	University Koblenz-Landau	Germany	no	2009	1999	South Africa	0	1	1	1	0	1	0	1	0	0	0						0	0	0	0	0	0	0	0	0	0	0	0						0		0
7.3845	2.02079	1	422	Seasonal levels of pesticide residues in the main and the Blue Nile waters in Sudan.	Nesser	Ishag	a.aziz30@gmail.com	University of Khartoum	Sudan	yes	2020	na	Sudan	0	1	1	1	1	1	0	1	1	0	0						0	0	0	0	0	0	0	0	0	0	0	0						0		0
2.2544	32.8742	1	413	Seasonal rainfall affects occurrence of organohalogen contaminants in tropical marine fishes and prawns from Zanzibar, Tanzania.	Haarr	Haarr	ane.haarr@ibv.uio.no	University of Oslo	Norway	no	2021	2018	Tanzania	0	1	1	0	0	0	0	0	0	0	0						0	0	0	0	0	0	0	0	0	0	0	0						0		0
7.396	1.9539	1	24	Seasonal variation in concentrations of organochlorine pesticide residues in tropical estuarine sediments along the Indian Ocean Coast of Kenya	Barasa	Lalah	josephlalah57@yahoo.com	Maseno University	Kenya	yes	2007	na	Kenya	0	1	1	0	0	0	0	0	0	0	0						0	0	0	0	0	0	0	0	0	0	0	0						0		0
-19.2637	23.0432	1	147	Seasonal variation of chloro-s-triazines in the Hartbeespoort Dam catchment, South Africa.	Rimayi	Rimayi	rimayic@dws.gov.za	Department of Water and Sanitation	South Africa	yes	2018	2015	South Africa	0	0	0	1	1	0	0	0	0	0	0						0	0	0	0	0	0	0	0	0	0	0	0						0		1
-16.7924	31.2703	1	448	Seasonal variations in air concentrations of 27 organochlorine pesticides (OCPs) and 25 current-use pesticides (CUPs) across three agricultural areas of South Africa	Veludo	Fuhrimann	samuel.fuhrimann@swisstph.ch	Swiss TPH	Switzerland	no	2021	2018	South Africa	0	1	1	1	1	1	1	1	0	1	0						0	0	0	0	0	0	0	0	0	0	0	0						0		0
14.65	-16.43	1	166	Selected persistent organic pollutants (POPs) in water of River Niger: occurrence and distribution.	Unyimadu	Babayemi	babayemola@gmail.com	Bells University of Technology	Nigeria	yes	2017	2009	Nigeria	0	1	1	0	0	0	0	0	0	0	0						0	0	0	0	0	0	0	0	0	0	0	1	Unspecific human health risks	mode-based risks	model	Consumption	yes	0		0
-33.6549	22.3607	1	236	Self-reported acute pesticide intoxications in Ethiopia	Nigatu	Nigatu	Amare.Nigatu@uib.no	University of Bergen	Norway	no	2016	2014	Ethiopia	1	0	0	0	0	0	0	0	0	0	1	cross-sectional	environmental	females/males	adults	516	0	0	1	1	0	0	0	0	0	0	0	1	Pesticide poisoning	self-reported	no			0		0
-25.8825	28.2639	1	230	Self-Reported Symptoms and Pesticide Use among Farm Workers in Arusha, Northern Tanzania: A Cross Sectional Study.	Manyilizu	Manyilizu	wmanyilizu@gmail.com.	Mzumbe University	Tanzania	yes	2017	2015	Tanzania	0	0	0	1	0	1	0	1	1	1	1	cross-sectional	occupational	females/males	adults	128	0	0	1	1	0	0	0	0	0	0	0	1	Signs and sympthoms of acute poisoning	self-reported	positive			0		0
6.20753	1.46826	1	381	Semen quality among men attending urology services in the dschang health district, west cameroon: A retrospective study on 379 cases.	Tetsatsi	Watcho	pierre.watcho@univdschang.org	University of Dschang-Cameroon	Cameroon	yes	2020	2017	Cameroon	1	0	0	0	0	0	0	0	0	0	1	retrospective	occupational	males	adults	379	0	0	0	0	0	0	0	0	0	0	0	1	Reproductive health	doctor diagnosed	no			0		0
-26.0744	31.8771	1	329	Showing pesticides’ true colors: The effects of a farmer-to-farmer training program on pesticide knowledge.	Goeb	Goeb	goebjose@msu.edu	Michigan State University	USA	no	2021	na	Zambia	1	0	0	0	0	0	0	0	0	0	1	cross-sectional	occupational	na	adults	488	0	1	1	1	0	0	0	0	0	0	0	0						0		0
-26.0352	28.0371	1	396	Silicone wristbands detect individuals’ pesticide exposures in West Africa.	Donald	Anderson	kim.anderson@oregonstate.edu	Oregon State University	USA	no	2016	2014	Senegal	0	1	1	1	1	1	1	1	1	0	1	cross-sectional	occupational/environmental	females/males	adults/children	70	0	0	0	0	0	1	0	0	0	1	0	0						0		0
4.7537	6.16181	1	295	Smallholder farmers' knowledge, perception and practice in pesticide use in South Western Ethiopia	Ocho	na	na	na	na	na	2016	2014	Ethiopia	0	1	1	1	1	1	1	1	0	0	1	cross-sectional	occupational	females/males	adults	140	0	1	1	1	0	0	0	0	0	0	0	1	Signs and sympthoms of acute poisoning	self-reported	no			0		0
5.93333	10.1667	1	291	Smallholder vegetable farmers in Northern Tanzania: Pesticides use practices, perceptions, cost and health effects	Ngowi	Mbise	mbise@habari.co.tz	Tropical Pesticides Research Institute	Tanzania	yes	2007	2005	Tanzania	0	1	0	1	1	1	1	1	1	1	1	cross-sectional	occupational	females/males	adults	61	0	0	1	1	0	0	0	0	0	0	0	1	Signs and sympthoms of acute poisoning	self-reported	no			0		0
7.19165	2.13393	1	271	Small-scale vegetable producers’ perception of pests and pesticide uses in East Shewa zone, Ethiopia	Damte	Damte	tebkew@yahoo.com	Debre Zeit Center	Ethiopia	yes	2015	2014	Ethiopia	0	1	0	1	1	1	1	1	1	1	1	cross-sectional	occupational	males	adults	60	0	0	1	1	0	0	0	0	0	0	0	0						0		0
-33.5952	19.4269	1	137	Soil and water contamination with carbofuran residues in agricultural farmlands in Kenya following the application of the technical formulation Furadan	Otieno	Otieno	tudor20082000@yahoo.com	Maseno University	Kenya	yes	2010	2007	Kenya	0	0	0	1	0	1	0	0	0	1	0						0	0	0	0	0	0	0	0	0	0	0	0						1	yes	0
12.1661	-0.888062	1	365	Sources, distribution, and risk assessment of organochlorine pesticides in Nairobi City, Kenya.	Lisouza	Lisouza	lisouzafred@yahoo.com	Masinde Muliro University	Kenya	yes	2020	na	Kenya	0	1	1	0	0	0	0	0	0	0	0						0	0	0	0	0	0	0	0	0	0	0	1	Cancer	mode-based risks	model	Inhalation	no	0		0
-0.783287	36.4146	1	301	South African farm workers interpretation of risk assessment data expressed as pictograms on pesticide labels.	Rother	Rother	andrea.rother@uct.ac.za	University of Cape Town	South Africa	yes	2008	2003	South Africa	1	0	0	0	0	0	0	0	0	0	1	cross-sectional	occupational	females/males	adults	115	0	1	1	1	0	0	0	0	0	0	0	1	Signs and sympthoms of acute poisoning	self-reported	no			0		0
-6.78333	38.8667	1	43	Spatial and temporal variability in particle-bound pesticide exposure and their effects on benthic community structure in a temporarily open estuary	Bollmohr	Bollmohr	bollmohrs@dwaf.gov.za	University Koblenz-Landau	Germany	no	2009	2003	South Africa	0	1	1	1	0	1	0	1	1	0	0						0	0	0	0	0	0	0	0	0	0	0	0						0		0
-33.5709	22.4053	1	138	Spatial distribution and temporal trend in concentration of carbofuran, diazinon and chlorpyrifos ethyl residues in sediment and water in Lake Naivasha, Kenya.	Otieno	Otieno	tudor20082000@yahoo.com	Maseno University	Kenya	yes	2012	2010	Kenya	0	0	0	1	0	1	0	1	0	1	0						0	0	0	0	0	0	0	0	0	0	0	1	Possible health risks	mode-based risks	model	Consumption	yes	1	yes	0
0.2541	31.9928	1	68	Spatial monitoring of organohalogen compounds in surface water and sediments of a rural-urban river basin in Tanzania	Hellar-Kihampa	Hellar-Kihampa	hariet.hellar@out.ac.tz	University of Antwerp	Belgium	no	2013	2009	Tanzania	0	1	1	0	0	0	0	0	0	0	0						0	0	0	0	0	0	0	0	0	0	0	0						1	no	0
12.507	-1.40387	1	429	Spatial, seasonal and ecological risk assessment of organohalogenated contaminants in sediments of Swartkops and Sundays Estuaries, Eastern Cape province, South Africa.	Olisah	Olisah	olisah.chijioke@gmail.com	University of Fort Hare	South Africa	yes	2019	2018	South Africa	0	1	1	0	0	0	0	0	0	0	0						0	0	0	0	0	0	0	0	0	0	0	0						1	yes	0
7.04631	38.4355	1	191	Sperm chromatin integrity in DDT- exposed young men living in a malaria area in the Limpopo Province, South Africa	de Jager	de Jager	tiaan.dejager@up.ac.za	University of Pretoria	South Africa	yes	2009	2005	South Africa	0	1	1	0	0	0	0	0	0	0	1	cross-sectional	environmental	males	adults	209	0	0	1	1	0	1	0	1	0	0	0	1	Reproductive health	objective measures	positive			0		0
11.0459	14.1365	1	232	Spontaneous miscarriages and infant deaths among female farmers in rural South Africa	Naidoo	Naidoo	naidoos71@ukzn.ac.za	University of KwaZulu-Natal	South Africa	yes	2011	2006	South Africa	1	0	0	0	0	0	0	0	0	0	1	cross-sectional	occupational	females	adults	911	0	0	1	1	0	0	0	0	0	0	0	1	Reproductive health	self-reported	positive			0		0
7.63243	4.18463	1	93	Status of pollution in mangrove ecosystems along the coast of Tanzania	Kruitwagen	Kruitwagen	Guus@Kruitwagen.org	Radboud University Nijmegen	Netherlands	no	2008	2005	Tanzania	0	1	1	0	0	0	0	0	0	0	0						0	0	0	0	0	0	0	0	0	0	0	0						0		0
8.9638	38.7781	1	369	Suicide and Organophosphate Pesticide Exposure Amongst South African Farm Workers.	Maruping	Maruping	na	South African Medical Research Council	South Africa	yes	2006	1999	South Africa	1	0	0	0	0	0	0	0	0	0	1	retrospective	occupational/environmental	na	adults	7427	0	0	1	1	0	0	0	0	0	0	0	1	Pesticide poisoning	doctor diagnosed	no			0		0
14.9435	-15.6716	1	106	Supercritical fluid extraction of pesticides in sediment from the Okavango Delta, Botswana, and determination by gas chromatography with electron capture detection (GC-ECD) and mass spectrometry (GC-MS)	Mmualefe	Mmualefe	lmmualefe@gmail.com	University of Botswana	Botswana	yes	2008	2005	Botswana	0	1	1	0	0	0	0	0	0	0	0						0	0	0	0	0	0	0	0	0	0	0	0						0		0
-25.7275	28.2597	1	263	Survey of pesticide application on vegetables in the Littoral area of Togo.	Adjrah	Adjrah	neladjrah@gmail.com	Université de Lomé	Togo	yes	2013	2009	Togo	0	1	0	1	0	1	1	1	1	1	1	cross-sectional	occupational	females/males	adults	150	0	1	1	1	0	0	0	0	0	0	0	0						0		0
-24.2881	29.8783	1	215	Survey on serum acetylecholinesterase (SAChE) activity in selected farming communities at risk of organophosphate exposure, Southern Ghana	Tetteh	Tetteh	aktetteh@outlook.com	Metropolitan Hospital	Ghana	yes	2017	na	Ghana	0	0	0	1	0	1	0	1	0	0	1	cross-sectional	occupational/environmental	females/males	adults	936	0	0	1	1	0	0	0	0	0	0	0	1	Neurological assessment	objective measures	no			0		0
-24.0473	31.5396	1	316	Tebuthiuron residues remain active in soil for at least eight years in a semi-arid grassland, South Africa	Du Toit	Du Toit	justindutoit@gmail.com	Grootfontein Agricultural Development Institute	South Africa	yes	2012	na	South Africa	0	0	0	1	1	0	0	0	0	0	0						0	0	0	0	0	0	0	0	0	0	0	0						0		0
8.7279	7.23934	1	432	Temporal and spatial variations of organochlorine pesticides (Ocps) and phthalates affecting the quality of water and sediment from loskop dam, south africa.	Seopela	Seopela	seopela_mp@yahoo.com	University of Johannesburg	South Africa	yes	2021	2017	South Africa	0	1	1	0	0	0	0	0	0	0	0						0	0	0	0	0	0	0	0	0	0	0	0						0		0
7.73852	-2.1056	1	42	Temporal variability in particle-associated pesticide exposure in a temporarily open estuary, Western Cape, South Africa	Bollmohr	Bollmohr	bollmohrs@dwaf.gov.za	University Koblenz-Landau	Germany	no	2007	2009	South Africa	0	1	1	0	0	0	0	0	0	0	0						0	0	0	0	0	0	0	0	0	0	0	0						1	yes	0
-6.17176	39.1936	1	394	Temporal variation of pesticide mixtures in rivers of three agricultural watersheds during a major drought in the Western Cape, South Africa.	Curchod	Fuhrimann	samuel.fuhrimann@swisstph.ch	Utrecht University	Netherlands	no	2020	2018	South Africa	0	0	0	1	1	1	1	1	1	0	0						0	0	0	0	0	0	0	0	0	0	0	0						1	yes	0
5.53988	5.79224	1	99	The contribution of physical and chemical sediment characteristics to environmental risk from an irrigation scheme in South Africa	Malherbe	Malherbe	malherbewynand@gmail.com	University of Johannesburg	South Africa	yes	2015	2009	South Africa	0	1	1	1	0	1	0	1	1	0	0						0	0	0	0	0	0	0	0	0	0	0	0						0		0
12.1068	-15.5324	1	76	The dissipation of carbofuran in two soils with different pesticide application histories within Nzoia River Drainage Basin, Kenya.	Jemutai-Kimosop	Jemutai-Kimosop	s_kimosop@yahoo.com	Masinde Muliro University of Science and Technology	Kenya	yes	2014	2011	Kenya	0	0	0	1	0	1	0	0	0	0	0						0	0	0	0	0	0	0	0	0	0	0	0						0		0
5.53649	5.67289	1	49	The distribution of organochlorine pesticides in sediments from iSimangaliso Wetland Park: Ecological risks and implications for conservation in a biodiversity hotspot	Buah-Kwofie	Buah-Kwofie	archiekwofie@yahoo.co.uk	University of the Witwatersrand	South Africa	yes	2017	2015	South Africa	0	1	1	0	0	0	0	0	0	0	0						0	0	0	0	0	0	0	0	0	0	0	0						1	yes	0
7.10083	38.4437	1	391	The endangered African Great Ape: Pesticide residues in soil and plants consumed by Mountain Gorillas (Gorilla beringei) in Bwindi Impenetrable National Park, East Africa	Amusa	Ssebugere	ssebugere@cns.mak.ac.ug	Makerere University	Uganda	yes	2021	na	Uganda	0	1	1	1	0	1	0	0	1	0	0						0	0	0	0	0	0	0	0	0	0	0	0						1	yes	0
10.3495	4.70267	1	347	The impact of aerial application of organophosphates on the cholinesterase levels of rural residents in the Vaalharts district, Northern Cape Province, South Africa.	Dalvie	Dalvie	aqiel.dalvie@uct.ac.za.	University of Cape Town	South Africa	yes	2006	1997	South Africa	0	0	0	1	0	1	0	1	0	0	1	cross-sectional	occupational/environmental	females/males	adults	340	0	0	1	1	0	1	0	1	0	0	0	1	Neurological assessment	objective measures	positive			0		0
8.98827	38.7565	1	122	The Impact of Agricultural Runoff on the Quality of Two Streams in Vegetable Farm Areas in Ghana	Ntow	Ntow	w_ntow@yahoo.co.uk	CSIR Water Research Inst	Ghana	yes	2008	2006	Ghana	0	1	0	1	0	1	0	0	0	0	0						0	0	0	0	0	0	0	0	0	0	0	0						0		0
14.4033	33.5273	1	145	The impact of organophosphate pesticides in orchards on earthworms in the Western Cape, South Africa	Reinecke	Reinecke	sar@sun.ac.za	University of Stellenbosch	South Africa	yes	2007	2002	South Africa	0	1	1	0	0	0	0	0	0	0	0						0	0	0	0	0	0	0	0	0	0	0	0						1	yes	0
4.14848	9.28644	1	48	The lack of endocrine disrupting effects in catfish (Clarias gariepinus) from a DDT sprayed area	Brink	Brink	kerry.a.brink@gmail.com	University of Johannesburg	South Africa	yes	2012	2007	South Africa	0	1	1	0	0	0	0	0	0	0	0						0	0	0	0	0	0	0	0	0	0	0	0						0		0
6.05428	-0.856302	1	226	The prevalence of byssinosis among cotton workers in the North of Benin	Hinson	Hinson	rf.oohay@yekkivsnih	University of Abomey-Calavi	Nigeria	yes	2014	2008	Benin	1	0	0	0	0	0	0	0	0	0	1	cross-sectional	occupational	males	adults	216	0	0	1	1	0	0	0	0	0	0	0	1	Respiratory health	objective measures	no			0		0
5.43144	5.95349	1	222	The Smell of Death: An Unusual Case of Poisoning With the Organophosphorus Pesticide Chlorfenvinphos	Couchman	Couchman	na	University of London	UK	no	2019	na	Kenya	0	0	0	1	0	1	0	1	0	0	1	case report	self inflicted poisoning	males	adults	1	0	0	1	1	0	1	1	0	0	0	0	1	Pesticide poisoning	doctor diagnosed	no			0		0
-10.8812	36.2825	1	146	The use of liver histopathology, lipid peroxidation and acetylcholinesterase assays as biomarkers of contaminant induced stress in the cape stumpnose, rhabdosargus holubi (teleostei: Sparidae), from selected South african estuaries	Richardson	Richardson	n.richardson@cesnet.co.za	Rhodes University	South Africa	yes	2010	2005	South Africa	0	1	1	1	0	1	0	1	1	0	0						0	0	0	0	0	0	0	0	0	0	0	0						1	no	0
7.31943	3.86667	1	327	The use of sustainable agricultural methods amongst smallholder farmers in the Eastern Cape province, South Africa.	Bese	Cheteni	200909553@ufh.ac.za	University of Fort Hare	South Africa	yes	2020	na	South Africa	1	0	0	0	0	0	0	0	0	0	1	cross-sectional	occupational	females/males	adults	130	0	1	1	1	0	0	0	0	0	0	0	0						0		0
7.79246	4.54736	1	380	Toxicoepidemiology in Zimbabwe: Pesticide poisoning admissions to major hospitals.	Tagwireyi	Tagwireyi	dtagwireyi@medsch.uz.ac.zw	University of Zimbabwe	Zimbabwe	yes	2006	1999	Zimbabwe	0	0	0	1	0	1	0	1	0	1	1	retrospective	occupational/environmental	females/males	adults	944	0	0	0	1	0	0	0	0	0	0	0	1	Pesticide poisoning	doctor diagnosed	no			0		0
-4.38431	15.3002	1	112	Trace metals and persistent organic pollutants in sediments from river-reservoir systems in Democratic Republic of Congo (DRC): Spatial distribution and potential ecotoxicological effects.	Mwanamoki	Poté	john.pote@unige.ch	University of Geneva	Switzerland	no	2014	2013	DR Congo	0	1	1	0	0	0	0	0	0	0	0						0	0	0	0	0	0	0	0	0	0	0	0						0		0
-26.9541	29.2291	1	444	Transboundary river water pesticide pollution in historical agriculture areas in West Africa: a case study in the Comoe, Bia, and Tanoe rivers (Cote d'Ivoire)	Siriki	Yao	markcelklindr@gmail.com	Centre de Recherches Océanologiques	Côte d’Ivoire	yes	2021	2020	Côte D'ivoire	0	0	0	1	1	1	1	1	0	0	0						0	0	0	0	0	0	0	0	0	0	0	1	Pesticide poisoning	mode-based risks	model	Consumption	yes	1	yes	0
7.13053	5.01181	2	310	Trends in pesticide use and drivers for safer pest management in four African countries	Williamson	Williamson	stephaniewilliamson@pan-uk.org	Pesticide Action Network UK	UK	No	2008	2003	Benin	0	1	0	1	0	1	0	1	1	0	1	cross-sectional	occupational	females/males	adults	153	0	1	1	1	0	0	0	0	0	0	0	1	Signs and sympthoms of acute poisoning	self-reported	no			0		0
-1.28859	36.8279	2	311	Trends in pesticide use and drivers for safer pest management in four African countries	Williamson	Williamson	stephaniewilliamson@pan-uk.org	Pesticide Action Network UK	UK	No	2008	2003	Ethiopia	0	1	0	1	0	1	0	1	1	0	1	cross-sectional	occupational	females/males	adults	48	0	1	1	1	0	0	0	0	0	0	0	1	Signs and sympthoms of acute poisoning	self-reported	no			0		0
5.42045	9.37209	2	312	Trends in pesticide use and drivers for safer pest management in four African countries	Williamson	Williamson	stephaniewilliamson@pan-uk.org	Pesticide Action Network UK	UK	No	2008	2003	Ghana	0	1	0	1	0	1	0	1	1	0	1	cross-sectional	occupational	females/males	adults	48	0	1	1	1	0	0	0	0	0	0	0	1	Signs and sympthoms of acute poisoning	self-reported	no			0		0
-33.797	22.6645	2	313	Trends in pesticide use and drivers for safer pest management in four African countries	Williamson	Williamson	stephaniewilliamson@pan-uk.org	Pesticide Action Network UK	UK	No	2008	2003	Senegal	0	1	0	1	0	1	0	1	1	0	1	cross-sectional	occupational	females/males	adults	153	0	1	1	1	0	0	0	0	0	0	0	1	Signs and sympthoms of acute poisoning	self-reported	no			0		0
15.4856	32.5671	1	67	Tropical surface water quality studies: Implications for the aquatic fate of N-methyl carbamate pesticides.	Ha	Muhoro	cmuhoro@towson.edu	Towson University	USA	yes	2018	2013	Kenya	0	0	0	1	0	1	0	0	0	0	0						0	0	0	0	0	0	0	0	0	0	0	0						0		0
15.4575	32.5935	1	116	Two multidimensional chromatographic methods for enantiomeric analysis of o,p'-DDT and o,p'-DDD in contaminated soil and air in a malaria area of South Africa.	Naude	Naude	yvette.naude@up.ac.za	University of Pretoria	South Africa	yes	2012	2008	South Africa	0	1	1	0	0	0	0	0	0	0	0						0	0	0	0	0	0	0	0	0	0	0	0						0		0
3.59245	11.3058	1	250	Undisturbed dust as a metric of long-term indoor insecticide exposure: Residential DDT contamination from indoor residual spraying and its association with serum levels in the VHEMBE cohort.	Gaspar	Eskenazi	eskenazi@berkeley.edu	University of California	USA	no	2017	2013	South Africa	0	1	1	0	0	0	0	0	0	0	1	longitudinal	environmental	females	adults/children	751	0	0	1	1	0	1	0	1	0	0	0	1	Reproductive health	objective measures	no			0		0
-27.6363	32.5825	1	219	Urinary concentrations of insecticide and herbicide metabolites among pregnant women in rural ghana: A pilot study	Wylie	Wylie	bwylie@mgh.harvard.edu	Massachusetts General Hospital and Harvard Medical School	USA	no	2017	2014	Ghana	0	0	0	1	1	1	0	1	1	0	1	cross-sectional	environmental	females	adults	17	0	1	1	1	0	1	1	0	0	0	0	0						0		0
-34.1533	19.8511	1	190	Urinary dialkyl phosphate levels before and after first season chlorpyrifos spraying amongst farm workers in the Western Cape, South Africa.	Dalvie	Dalvie	aqiel.dalvie@uct.ac.za.	University of Cape Town	South Africa	yes	2011	na	South Africa	0	0	0	1	0	1	0	1	0	0	1	longitudinal	occupational/environmental	females/males	adults	40	0	0	1	1	0	1	1	0	0	0	0	0						0		0
-27.8846	32.012	1	290	Use of chemical pesticides in Ethiopia: a cross-sectional comparative study on knowledge, attitude and practice of farmers and farm workers in three farming systems	Negatu	Negatu	beyene_negatu@yahoo.com	Utrecht University	Netherlands	no	2016	na	Ethiopia	0	1	1	1	1	1	1	1	1	1	1	cross-sectional	occupational	females/males	adults	601	0	1	1	1	0	0	0	0	0	0	0	0						0		0
6.00235	6.00574	1	121	Validation of the AGDISP model for predicting airborne atrazine spray drift: A South African ground application case study	Nsibande	Forbes	patricia.forbes@up.ac.za	University of Pretoria	South Africa	yes	2015	na	South Africa	0	0	0	1	1	0	0	0	0	0	0						0	0	0	0	0	0	0	0	0	0	0	0						0		0
7.59881	5.25274	1	335	What agro-input dealers know, sell and say to smallholder farmers about pesticides: a mystery shopping and KAP analysis in Uganda	na	Staudacher	philipp.staudacher@eawag.ch	EAWAG	Switzerland	no	2021	2019	Uganda	0	0	0	1	1	1	1	1	1	0	1	cross-sectional	occupational/environmental	females/males	adults	402	0	1	1	1	0	0	0	0	0	0	0	1	Pesticide poisoning	self-reported	no			0		0
-26.7286	27.0802	2	31	Worldwide distribution of persistent organic pollutants in air, including results of air monitoring by passive air sampling in five continents	Bogdal	Bogdal	christian.bogdal@chem.ethz.ch	ETH Zurich	Switzerland	no	2013	na	DR Congo	0	1	1	0	0	0	0	0	0	0	0						0	0	0	0	0	0	0	0	0	0	0	0						0		0
-34.1303	18.4486	2	32	Worldwide distribution of persistent organic pollutants in air, including results of air monitoring by passive air sampling in five continents	Bogdal	Bogdal	christian.bogdal@chem.ethz.ch	ETH Zurich	Switzerland	no	2013	2009	Ethiopia	0	1	1	0	0	0	0	0	0	0	0						0	0	0	0	0	0	0	0	0	0	0	0						0		0
-34.0859	18.8597	2	33	Worldwide distribution of persistent organic pollutants in air, including results of air monitoring by passive air sampling in five continents	Bogdal	Bogdal	christian.bogdal@chem.ethz.ch	ETH Zurich	Switzerland	no	2013	2009	Ghana	0	1	1	0	0	0	0	0	0	0	0						0	0	0	0	0	0	0	0	0	0	0	0						0		0
-34.0859	18.8597	2	34	Worldwide distribution of persistent organic pollutants in air, including results of air monitoring by passive air sampling in five continents	Bogdal	Bogdal	christian.bogdal@chem.ethz.ch	ETH Zurich	Switzerland	no	2013	2009	Kenya	0	1	1	0	0	0	0	0	0	0	0						0	0	0	0	0	0	0	0	0	0	0	0						0		0
-34.0633	18.9045	2	35	Worldwide distribution of persistent organic pollutants in air, including results of air monitoring by passive air sampling in five continents	Bogdal	Bogdal	christian.bogdal@chem.ethz.ch	ETH Zurich	Switzerland	no	2013	2009	Mali	0	1	1	0	0	0	0	0	0	0	0						0	0	0	0	0	0	0	0	0	0	0	0						0		0
-33.9549	18.4875	2	36	Worldwide distribution of persistent organic pollutants in air, including results of air monitoring by passive air sampling in five continents	Bogdal	Bogdal	christian.bogdal@chem.ethz.ch	ETH Zurich	Switzerland	no	2013	2009	Mauritius	0	1	1	0	0	0	0	0	0	0	0						0	0	0	0	0	0	0	0	0	0	0	0						0		0
-33.954	18.488	2	37	Worldwide distribution of persistent organic pollutants in air, including results of air monitoring by passive air sampling in five continents	Bogdal	Bogdal	christian.bogdal@chem.ethz.ch	ETH Zurich	Switzerland	no	2013	2009	Nigeria	0	1	1	0	0	0	0	0	0	0	0						0	0	0	0	0	0	0	0	0	0	0	0						0		0
10.2167	11.3833	2	38	Worldwide distribution of persistent organic pollutants in air, including results of air monitoring by passive air sampling in five continents	Bogdal	Bogdal	christian.bogdal@chem.ethz.ch	ETH Zurich	Switzerland	no	2013	2009	Senegal	0	1	1	0	0	0	0	0	0	0	0						0	0	0	0	0	0	0	0	0	0	0	0						0		0
-3.69827	35.784	2	39	Worldwide distribution of persistent organic pollutants in air, including results of air monitoring by passive air sampling in five continents	Bogdal	Bogdal	christian.bogdal@chem.ethz.ch	ETH Zurich	Switzerland	no	2013	2009	Togo	0	1	1	0	0	0	0	0	0	0	0						0	0	0	0	0	0	0	0	0	0	0	0						0		0
-3.40499	36.6902	2	40	Worldwide distribution of persistent organic pollutants in air, including results of air monitoring by passive air sampling in five continents	Bogdal	Bogdal	christian.bogdal@chem.ethz.ch	ETH Zurich	Switzerland	no	2013	2009	Uganda	0	1	1	0	0	0	0	0	0	0	0						0	0	0	0	0	0	0	0	0	0	0	0						0		0
-2.92123	34.0925	2	41	Worldwide distribution of persistent organic pollutants in air, including results of air monitoring by passive air sampling in five continents	Bogdal	Bogdal	christian.bogdal@chem.ethz.ch	ETH Zurich	Switzerland	no	2013	2009	Zambia	0	1	1	0	0	0	0	0	0	0	0						0	0	0	0	0	0	0	0	0	0	0	0						0		0
[truncated: 10 more columns]
